# Supplementary material for: 4-Nitro­phenyl 4-hy­droxy-3-methyl­benzoate
Source: Acta Crystallogr Sect E Struct Rep Online. 2012 Nov 30;68(Pt 12):o3490. doi: 10.1107/S1600536812048271 (PMC3589062; doi:10.1107/S1600536812048271)
Supplement: Supplementary file 2 [file e-68-o3490-Isup2.hkl]

#
# h,k,l, Fc-squared, Fo-squared, sigma(Fo-squared) and status flag
#
data_I
_shelx_title ' scan_0m_C2_c in C2/c'
_shelx_refln_list_code          4
_shelx_F_calc_maximum      591.35
_exptl_crystal_F_000      2272.00
_reflns_d_resolution_high  0.8379
 
loop_
 _symmetry_equiv_pos_as_xyz
 'x, y, z'
 '-x, y, -z+1/2'
 'x+1/2, y+1/2, z'
 '-x+1/2, y+1/2, -z+1/2'
 '-x, -y, -z'
 'x, -y, z-1/2'
 '-x+1/2, -y+1/2, -z'
 'x+1/2, -y+1/2, z-1/2'
 
_cell_length_a    42.3133
_cell_length_b     8.0047
_cell_length_c    16.1078
_cell_angle_alpha  90.000
_cell_angle_beta  105.819
_cell_angle_gamma  90.000
 
_shelx_F_squared_multiplier     1.000
 
loop_
 _refln_index_h
 _refln_index_k
 _refln_index_l
 _refln_F_squared_calc
 _refln_F_squared_meas
 _refln_F_squared_sigma
 _refln_observed_status
   4   0   0    17027.00    16674.04    461.42 o
   6   0   0        1.16       24.81      6.90 o
   8   0   0    32190.25    31539.59    727.98 o
  10   0   0      669.57      593.00     20.44 o
  14   0   0       38.67       27.75     10.89 o
  16   0   0     3264.77     2908.89     75.09 o
  18   0   0        4.40       16.02      9.94 o
  20   0   0     3597.91     4344.26    201.23 o
  22   0   0      729.88      664.64     35.93 o
  24   0   0    11705.11    12274.07    350.10 o
  26   0   0      208.52      172.40     35.94 o
  28   0   0     1619.95     1687.75     70.04 o
  30   0   0      353.04      376.22     28.89 o
  32   0   0       88.04      117.53     41.93 o
  34   0   0      107.61      114.83     42.57 o
  36   0   0      491.80      449.15     33.77 o
  38   0   0       15.03       30.21     18.99 o
  40   0   0     1161.08      995.59     54.77 o
  42   0   0        0.71      -15.49     35.63 o
  44   0   0      749.15      677.08     69.62 o
  46   0   0       11.50       -6.64     38.60 o
  48   0   0     1098.11      990.48    114.52 o
   1   1   0     5321.15     5232.93     87.51 o
   3   1   0    21927.93    20285.95    318.25 o
   5   1   0     3241.26     2795.98     45.55 o
   7   1   0        0.08        6.80      3.03 o
   9   1   0    32721.56    32365.93    480.63 o
  11   1   0        5.69        6.93      5.55 o
  13   1   0    19880.91    19751.90    298.62 o
  15   1   0     1135.40     1374.77     25.85 o
  17   1   0    10963.15    12200.70    205.91 o
  19   1   0     8065.48     9230.90    173.03 o
  21   1   0    32986.80    34214.02    676.58 o
  23   1   0     4194.07     5036.43    105.06 o
  25   1   0       50.15       67.25     10.05 o
  27   1   0      310.99      370.51     18.12 o
  29   1   0      310.24      331.27     17.54 o
  31   1   0      432.19      389.67     19.45 o
  33   1   0      686.33      629.74     31.92 o
  35   1   0        1.81      -10.40     12.19 o
  37   1   0       62.59       32.44     12.22 o
  39   1   0       33.64       22.09     15.42 o
  41   1   0      322.36      292.49     19.57 o
  43   1   0      227.42      270.11     31.10 o
  45   1   0       10.08        1.12     12.35 o
  47   1   0      106.28       33.89     51.71 o
   0   2   0   349699.16   310364.59   8667.08 o
   2   2   0   114498.17   110307.34   1688.52 o
   4   2   0     4759.45     5416.55     95.80 o
   6   2   0    15281.82    15084.35    264.72 o
   8   2   0     5893.25     6141.35     98.88 o
  10   2   0      621.48      704.34     15.62 o
  12   2   0     1036.81     1042.44     19.25 o
  14   2   0    15311.84    16134.44    245.23 o
  16   2   0    11850.00    12266.52    209.77 o
  18   2   0      747.73      845.81     24.41 o
  20   2   0       27.35       10.73      8.08 o
  22   2   0     4949.65     4973.06    138.96 o
  24   2   0     1475.61     1308.14     55.62 o
  26   2   0       58.97       58.85     10.23 o
  28   2   0      197.65      195.32     23.65 o
  30   2   0       31.59       31.41     15.19 o
  32   2   0       29.57       17.39     18.82 o
  34   2   0       51.16       30.02     11.01 o
  36   2   0      397.29      399.78     34.13 o
  38   2   0       61.67       31.98     22.77 o
  40   2   0        9.82        5.96     15.83 o
  42   2   0     1153.62     1163.59     41.41 o
  44   2   0      309.22      277.24     20.81 o
  46   2   0       51.77      103.36     20.60 o
   1   3   0    14656.98    13201.68    206.11 o
   3   3   0    12194.48    12192.99    189.82 o
   5   3   0     2082.37     2283.02     40.00 o
   7   3   0     3832.47     4019.59     64.71 o
   9   3   0      726.93      752.42     16.46 o
  13   3   0    14304.28    15854.02    330.60 o
  15   3   0    11996.53    12241.01    284.82 o
  17   3   0     2489.46     2818.01     70.17 o
  19   3   0     4971.26     5060.01    107.10 o
  21   3   0     4596.37     4588.96     99.21 o
  23   3   0     2955.65     3104.56     91.90 o
  25   3   0       23.62       23.30      9.96 o
  27   3   0       18.77       16.92     10.02 o
  29   3   0      616.30      601.26     31.53 o
  31   3   0     2536.01     2505.24     67.94 o
  33   3   0     5591.12     5588.39    135.11 o
  35   3   0     2485.79     2687.40     73.53 o
  37   3   0      638.94      546.33     26.76 o
  39   3   0      408.94      388.98     23.46 o
  41   3   0      127.31      108.87     16.58 o
  43   3   0        3.71       -3.78     25.14 o
  45   3   0      209.48      191.25     32.22 o
   0   4   0    18098.62    17593.96    598.05 o
   2   4   0     5569.11     5403.35    113.37 o
   4   4   0     2076.63     2161.91     53.28 o
   6   4   0    16131.91    17225.52    375.36 o
   8   4   0     3380.01     3648.71     85.44 o
  14   4   0     1459.28     1313.58     59.00 o
  16   4   0        0.47      -13.13     19.57 o
  18   4   0     2104.55     2138.80     55.97 o
  20   4   0      226.43      261.34     14.18 o
  22   4   0       69.19       65.62     16.08 o
  24   4   0        3.91      -10.66     10.66 o
  26   4   0     1307.50     1349.46     36.91 o
  28   4   0     1100.11     1095.14     37.64 o
  30   4   0      817.27      780.45     31.26 o
  32   4   0      356.75      361.48     21.48 o
  34   4   0     1045.91     1102.54     51.72 o
  36   4   0      926.86      925.97     36.25 o
  38   4   0      266.37      280.39     32.42 o
  40   4   0       25.11       27.20     14.92 o
  42   4   0      437.05      386.84     26.07 o
  44   4   0       76.43       79.66     23.24 o
   1   5   0     1859.01     2251.54     51.80 o
   3   5   0      451.23      397.30     15.88 o
   5   5   0     1786.92     2049.34     50.11 o
   7   5   0      711.46      865.35     29.56 o
   9   5   0     2017.59     1948.94     60.46 o
  11   5   0      586.06      456.54     20.49 o
  13   5   0      386.58      269.37     18.04 o
  15   5   0       24.16       -1.17     11.64 o
  17   5   0        9.67       35.92     15.46 o
  19   5   0      705.33      781.76     29.69 o
  21   5   0     1127.59     1066.38     41.69 o
  23   5   0       15.84       19.67     12.41 o
  25   5   0      147.59      132.84     12.01 o
  27   5   0      151.71      176.21     19.96 o
  29   5   0      122.60      133.13     11.46 o
  31   5   0      170.04      164.82     27.04 o
  33   5   0        1.54       -2.08     14.02 o
  35   5   0       32.00       27.50     21.43 o
  37   5   0       34.94       65.02     17.59 o
  39   5   0        7.71       -3.31     35.04 o
  41   5   0      183.31      161.24     21.49 o
   0   6   0    11614.78    10890.45    319.28 o
   2   6   0      358.07      392.87     18.66 o
   4   6   0      906.78      822.15     26.51 o
   6   6   0      171.78      243.44     14.27 o
   8   6   0      367.67      388.00     20.89 o
  10   6   0        7.17        8.97      9.82 o
  12   6   0       26.82       53.34     12.90 o
  14   6   0      160.97      153.77     21.68 o
  16   6   0      563.14      569.76     27.93 o
  18   6   0      686.95      579.81     28.68 o
  20   6   0       31.32       15.75     14.85 o
  22   6   0       58.77       68.61     18.15 o
  24   6   0        9.86       13.37     11.63 o
  26   6   0       38.07       33.57     10.86 o
  28   6   0        0.01      -12.11     14.43 o
  30   6   0      325.74      291.26     23.83 o
  32   6   0       53.93       45.63     16.95 o
  34   6   0       82.35       86.52     19.15 o
  36   6   0       30.47       12.90     17.38 o
   1   7   0     1664.39     1501.64     41.91 o
   3   7   0     6405.29     6592.60    149.12 o
   5   7   0     2386.13     2439.73     61.02 o
   7   7   0      103.42       97.37     13.04 o
   9   7   0     1015.07     1028.47     32.03 o
  11   7   0        8.96       21.12     11.16 o
  13   7   0       40.35       13.19     13.16 o
  15   7   0      326.18      258.49     19.65 o
  17   7   0      187.12      189.23     21.25 o
  19   7   0      579.65      547.05     54.17 o
  21   7   0       30.92       51.05     18.13 o
  23   7   0      121.30       97.14     19.15 o
  25   7   0       21.73       44.71     16.97 o
  27   7   0       18.16       25.91     17.43 o
  29   7   0       33.24       30.90     18.53 o
  31   7   0       39.21       58.47     31.17 o
   0   8   0       17.51        0.58     17.76 o
   2   8   0      858.78      788.83     28.78 o
   4   8   0      387.11      426.67     21.10 o
   6   8   0       66.59       72.85     13.44 o
   8   8   0       13.07       11.17     11.54 o
  10   8   0      135.37      111.16     14.81 o
  12   8   0       69.06       40.85     14.45 o
  14   8   0      130.40      106.44     16.59 o
  16   8   0      271.64      276.39     20.64 o
  18   8   0       49.26       52.98     15.94 o
  20   8   0        1.29       -9.56     19.55 o
  22   8   0       96.30       31.27     19.30 o
  24   8   0       38.27       35.33     21.69 o
  26   8   0       34.48       51.42     20.64 o
   1   9   0       42.52       71.77     19.71 o
   3   9   0       78.78       97.32     21.04 o
   5   9   0        5.05        9.96     17.59 o
   7   9   0       37.78       14.61     20.38 o
   9   9   0       19.45       22.40     17.49 o
  11   9   0        4.07        0.40     17.88 o
  13   9   0       70.40       83.38     23.53 o
  15   9   0        0.96       15.90     18.88 o
 -47   1   1       44.30      124.52     28.36 o
 -45   1   1        0.97        4.15     30.83 o
 -43   1   1      103.07       87.92     21.38 o
 -41   1   1       24.93       30.79     12.62 o
 -39   1   1       45.11       54.63     13.11 o
 -37   1   1       29.12       19.48     19.55 o
 -35   1   1       21.44        6.94     10.39 o
 -33   1   1       28.44       51.57     17.75 o
 -31   1   1       39.37       52.46     15.61 o
 -29   1   1       98.14      116.93     14.19 o
 -27   1   1      134.35      171.08     15.37 o
 -25   1   1     1075.73     1091.49     36.21 o
 -23   1   1     1950.47     1765.99     50.47 o
 -21   1   1      562.32      625.13     17.81 o
 -19   1   1     1502.11     1591.07     34.64 o
 -17   1   1     1016.87     1107.91     22.39 o
 -15   1   1     1995.54     2038.23     34.18 o
 -13   1   1     2161.52     2160.39     34.76 o
 -11   1   1    21686.49    22061.75    329.16 o
  -9   1   1    29343.21    28556.16    429.46 o
  -7   1   1    51352.39    48376.76    732.38 o
  -5   1   1    36292.69    36270.89    570.76 o
  -3   1   1      126.13      144.39      5.65 o
  -1   1   1     3120.33     2892.68     43.83 o
   1   1   1      244.66      191.43      5.95 o
   3   1   1     5495.79     5029.42     87.05 o
   5   1   1     2218.79     2042.37     33.32 o
   7   1   1     7002.29     6719.36    102.92 o
   9   1   1    16966.29    16910.06    264.09 o
  11   1   1        9.37        7.75      4.32 o
  13   1   1     5141.54     5445.80     85.50 o
  15   1   1      345.54      266.66     11.51 o
  17   1   1     3129.81     3543.16     63.19 o
  19   1   1     4473.38     4388.77     81.05 o
  21   1   1     1050.43      965.52     23.13 o
  23   1   1        2.73        2.74      8.41 o
  25   1   1      322.02      251.86     11.68 o
  27   1   1      385.66      462.10     29.58 o
  29   1   1     1011.44      871.12     30.94 o
  31   1   1      281.08      266.00     16.13 o
  33   1   1      179.19      144.34     25.98 o
  35   1   1      301.94      238.35     16.19 o
  37   1   1       17.76       28.49     13.28 o
  39   1   1      126.68      156.67     14.43 o
  41   1   1      119.73      111.20     15.83 o
  43   1   1      115.51      109.95     17.50 o
  45   1   1      313.33      317.61     36.66 o
  47   1   1       22.08       24.82     28.85 o
 -48   2   1       63.36       53.11     19.92 o
 -46   2   1       62.01      117.67     17.01 o
 -44   2   1       58.52      116.44     16.55 o
 -42   2   1        2.79       19.85     23.04 o
 -40   2   1        1.42        6.77     12.24 o
 -38   2   1      196.59      220.59     17.53 o
 -36   2   1      126.16      187.86     16.09 o
 -34   2   1      228.30      210.97     20.39 o
 -32   2   1       56.22       62.18     13.41 o
 -30   2   1      290.65      277.11     24.67 o
 -28   2   1       22.41       18.01     19.83 o
 -26   2   1     2212.91     2355.74     66.22 o
 -24   2   1      480.02      508.04     27.09 o
 -22   2   1     1340.10     1430.11     40.66 o
 -20   2   1     1373.71     1431.73     35.53 o
 -18   2   1     6161.73     5596.50    109.48 o
 -16   2   1       87.65       92.08      6.42 o
 -14   2   1      425.97      436.21     10.85 o
 -12   2   1     9685.05     9431.27    143.79 o
 -10   2   1    14879.90    14571.61    223.02 o
  -8   2   1   112022.02   107133.86   2066.41 o
  -6   2   1     9770.18     9824.46    151.40 o
  -4   2   1     6905.60     6569.79    102.68 o
  -2   2   1      704.10      722.42     17.74 o
   0   2   1    20578.07    18417.46    273.92 o
   2   2   1     2482.77     1947.02     34.60 o
   4   2   1      694.52      550.23     21.78 o
   6   2   1       71.36       69.20      6.36 o
   8   2   1      864.57      864.07     20.25 o
  10   2   1     3461.95     3483.79     57.13 o
  12   2   1      304.32      347.54     11.76 o
  14   2   1      170.35      160.82     10.74 o
  16   2   1     3656.84     3748.36     79.31 o
  18   2   1     1698.25     1725.13     36.80 o
  20   2   1      927.92     1024.79     23.72 o
  22   2   1      934.67      924.22     26.82 o
  24   2   1      159.46      189.58     11.88 o
  26   2   1        1.65       -9.15     17.28 o
  28   2   1      155.89      144.66     12.01 o
  30   2   1     1928.26     1825.68     51.37 o
  32   2   1      352.88      382.96     28.34 o
  34   2   1        0.60       -9.98     10.25 o
  36   2   1      379.24      408.64     33.12 o
  38   2   1      729.35      756.37     31.11 o
  40   2   1      245.87      223.79     21.54 o
  42   2   1        0.22        2.56     14.17 o
  44   2   1      429.03      468.46     42.36 o
  46   2   1       12.25       -6.22     28.86 o
 -45   3   1       11.57        5.45     14.55 o
 -43   3   1       29.62       42.56     23.26 o
 -41   3   1      175.82      190.35     33.75 o
 -39   3   1        4.60       20.65     17.85 o
 -37   3   1        2.40       11.08     13.81 o
 -35   3   1      499.83      456.68     23.47 o
 -33   3   1     2008.12     1956.43     60.75 o
 -31   3   1     1602.20     1724.49     81.01 o
 -29   3   1     1781.16     1648.45     48.82 o
 -27   3   1      116.15      101.63     20.69 o
 -25   3   1     1284.93     1166.93     36.70 o
 -23   3   1       71.47      128.81      9.31 o
 -21   3   1     2122.55     2142.08     60.06 o
 -19   3   1      117.07       91.39     13.18 o
 -17   3   1        0.95       -4.50     11.49 o
 -15   3   1     1589.15     1750.69     46.31 o
 -13   3   1     5751.89     6731.40    152.12 o
 -11   3   1      580.88      592.96     16.48 o
  -9   3   1        8.92       -5.08      5.60 o
  -7   3   1     1078.57      912.08     18.54 o
  -5   3   1     8857.21     9460.38    149.81 o
  -1   3   1      539.37      641.41     15.68 o
   1   3   1       35.97       30.84      4.85 o
   3   3   1     5891.50     5025.37     86.21 o
   5   3   1       22.57       15.60      6.17 o
   7   3   1     1163.93     1578.41     30.30 o
   9   3   1     4971.16     5508.75    107.92 o
  11   3   1    16313.58    16815.59    316.87 o
  13   3   1     5011.15     5666.32    103.49 o
  15   3   1     5742.76     5783.82    117.92 o
  17   3   1       21.60       22.16      5.13 o
  19   3   1      355.72      337.06     16.15 o
  21   3   1      237.25      210.45     13.62 o
  23   3   1       94.63      102.04     17.57 o
  25   3   1        9.61        5.34     16.38 o
  27   3   1      483.68      445.33     30.75 o
  29   3   1      614.77      641.69     33.48 o
  31   3   1      728.49      677.28     28.46 o
  33   3   1       83.19      121.86     24.06 o
  35   3   1        0.45       36.36     19.74 o
  37   3   1        0.40        6.76     13.77 o
  39   3   1      223.61      213.27     18.48 o
  41   3   1      110.07      118.78     21.28 o
  43   3   1       32.09       44.02     33.02 o
  45   3   1        1.22       -5.02     36.05 o
 -44   4   1       85.96      115.50     19.32 o
 -42   4   1        3.48       21.60     17.71 o
 -40   4   1       38.00        8.43     17.72 o
 -38   4   1      184.41      164.32     18.50 o
 -36   4   1        0.09       -7.18     16.74 o
 -34   4   1       30.05       49.45     13.95 o
 -32   4   1       19.75       42.13     14.09 o
 -30   4   1       62.30       94.27     14.06 o
 -28   4   1      161.02      181.98     14.33 o
 -26   4   1       91.77      102.84      9.57 o
 -24   4   1      400.90      424.27     17.26 o
 -22   4   1      483.32      485.36     24.15 o
 -20   4   1        1.14        0.95      7.37 o
 -18   4   1     3526.29     3488.72    101.19 o
 -16   4   1      311.76      388.97     21.10 o
 -14   4   1      898.22     1019.89     44.90 o
 -12   4   1     1139.85     1291.61     44.34 o
 -10   4   1      477.18      596.10     22.24 o
  -8   4   1       64.51       22.01      9.75 o
  -6   4   1    33338.63    33274.83    949.58 o
  -4   4   1       66.55       23.03     11.99 o
  -2   4   1      249.02      194.81     10.97 o
   0   4   1    10426.93     9769.41    216.42 o
   2   4   1     2746.90     2250.36     53.81 o
   4   4   1      248.95      267.21     18.19 o
   6   4   1     3899.74     4046.27     98.22 o
   8   4   1     2097.01     2117.61     59.74 o
  10   4   1      439.11      391.93     25.24 o
  12   4   1       75.42       78.44     13.07 o
  14   4   1      119.25      132.21     23.62 o
  16   4   1      253.28      247.88     14.35 o
  18   4   1     2430.34     2525.65     65.20 o
  20   4   1      244.92      230.54     12.47 o
  22   4   1       27.20       36.64     11.13 o
  24   4   1      895.29      819.81     30.40 o
  26   4   1     3957.34     4105.94    101.75 o
  28   4   1     3538.19     3668.18     92.88 o
  30   4   1     1179.98     1222.00     41.21 o
  32   4   1      143.92      138.53     19.98 o
  34   4   1       98.79       97.66     14.47 o
  36   4   1        4.46       -3.05     12.65 o
  38   4   1      246.50      235.84     35.42 o
  40   4   1       19.45       67.31     26.12 o
  42   4   1      187.20      130.39     19.55 o
 -41   5   1        9.15       40.24     20.30 o
 -39   5   1       12.66       29.83     15.01 o
 -37   5   1       14.53        3.14     14.72 o
 -35   5   1       10.87        8.64     19.13 o
 -33   5   1       79.04       81.52     16.55 o
 -31   5   1      160.47      235.97     14.93 o
 -29   5   1     1301.33     1307.79     42.81 o
 -27   5   1       96.09      110.86     13.01 o
 -25   5   1      122.15      108.09     23.53 o
 -23   5   1      324.46      309.38     19.20 o
 -21   5   1      549.05      551.80     21.71 o
 -19   5   1        7.00       -9.20     12.69 o
 -17   5   1      322.30      330.36     20.74 o
 -15   5   1       31.66       -1.44     11.95 o
 -13   5   1      481.94      461.97     34.39 o
 -11   5   1       15.22       23.60     10.00 o
  -9   5   1     1491.91     1662.48     46.91 o
  -7   5   1       32.99       15.28      8.79 o
  -5   5   1     7497.36     7479.43    155.91 o
  -3   5   1       67.17       68.33      9.62 o
  -1   5   1        0.01       -8.22      8.22 o
   1   5   1      127.91       88.41     11.08 o
   3   5   1      718.15      649.13     26.44 o
   5   5   1      115.18      106.08      9.20 o
   7   5   1       57.04       74.77     14.24 o
   9   5   1      275.23      262.71     18.05 o
  11   5   1      689.61      747.92     48.90 o
  13   5   1      497.55      643.04     30.93 o
  15   5   1       12.74        2.07     12.16 o
  17   5   1      223.05      211.02     15.09 o
  19   5   1      760.62      855.27     28.70 o
  21   5   1       19.61       30.09      8.07 o
  23   5   1       15.49       17.97     10.57 o
  25   5   1      157.87      125.08     17.48 o
  27   5   1       32.24       10.19     14.10 o
  29   5   1       89.02      104.56     17.62 o
  31   5   1       14.77       12.01     16.14 o
  33   5   1       53.79       64.73     24.10 o
  35   5   1        3.44       30.33     31.24 o
  37   5   1        9.13       27.25     16.18 o
  39   5   1       29.99       78.53     18.86 o
 -38   6   1       14.26       18.13     19.32 o
 -36   6   1        0.87       -8.79     26.15 o
 -34   6   1        8.76       -3.21     31.67 o
 -32   6   1       18.62       16.01     27.30 o
 -30   6   1        6.48       -9.01     10.90 o
 -28   6   1        0.69       -9.39      9.39 o
 -26   6   1       82.73       76.41     12.98 o
 -24   6   1      972.71     1016.14     34.32 o
 -22   6   1     1148.62      940.84     32.45 o
 -20   6   1       32.22       10.68     14.06 o
 -18   6   1      392.65      294.28     26.77 o
 -16   6   1        0.00      -14.39     14.49 o
 -14   6   1      168.77      133.80     20.29 o
 -12   6   1        4.30       15.93      9.98 o
 -10   6   1       32.00       38.36     10.67 o
  -8   6   1     1726.71     1620.67     42.72 o
  -6   6   1        7.20       -7.69     12.52 o
  -4   6   1     3570.47     3354.35     89.86 o
  -2   6   1      166.36      124.69     12.86 o
   0   6   1     4349.34     4220.69     97.20 o
   2   6   1      410.85      424.34     22.81 o
   4   6   1      705.94      601.16     22.02 o
   6   6   1      532.52      563.17     29.30 o
   8   6   1        0.43      -11.33     11.33 o
  10   6   1      122.36      104.25     13.94 o
  12   6   1      100.57       96.48     16.29 o
  14   6   1      280.58      245.13     39.78 o
  16   6   1      748.94      875.14     35.99 o
  18   6   1      155.78      152.16     17.72 o
  20   6   1       51.54       77.84     10.21 o
  22   6   1       56.13       45.24     10.78 o
  24   6   1      137.91      134.74     17.57 o
  26   6   1       96.46      101.79     18.14 o
  28   6   1       11.02       -4.49     22.69 o
  30   6   1        0.66       -3.67     15.12 o
  32   6   1       31.21       36.64     17.17 o
  34   6   1      198.56      182.83     22.88 o
  36   6   1       33.95       30.73     18.06 o
 -33   7   1        1.76        3.77     15.99 o
 -31   7   1        0.00       21.06     18.63 o
 -29   7   1        7.66        5.72     19.55 o
 -27   7   1      441.00      398.12     28.86 o
 -25   7   1      427.32      409.81     50.28 o
 -23   7   1      174.77      145.66     14.98 o
 -21   7   1        3.01       -1.57     15.64 o
 -19   7   1        7.45       10.87     15.95 o
 -17   7   1      101.04      115.75     18.57 o
 -15   7   1       10.78        8.20     12.21 o
 -13   7   1        7.97      -10.80     10.80 o
 -11   7   1      178.86      167.55     14.23 o
  -9   7   1      464.23      436.51     26.62 o
  -7   7   1      897.56     1030.49     45.97 o
  -5   7   1      999.18      852.89     33.14 o
  -3   7   1        2.95        2.12     11.52 o
  -1   7   1      300.45      323.04     17.62 o
   1   7   1      714.02      653.57     25.12 o
   3   7   1     2008.27     2065.59     53.29 o
   5   7   1     2223.23     2283.73     61.37 o
   7   7   1      331.96      358.16     25.92 o
   9   7   1      184.71      208.48     16.93 o
  11   7   1      164.77      149.89     15.56 o
  13   7   1        2.06      -11.72     11.72 o
  15   7   1        6.10       -3.32     13.30 o
  17   7   1      660.01      663.00     33.70 o
  19   7   1      220.57      236.51     22.21 o
  21   7   1      190.11      122.68     26.87 o
  23   7   1        1.55      -16.02     16.02 o
  25   7   1        0.82       34.69     17.64 o
  27   7   1      189.16      216.77     35.19 o
  29   7   1       97.99      130.14     21.52 o
  31   7   1        4.73       20.23     20.74 o
 -26   8   1        0.34       -6.25     18.40 o
 -24   8   1        3.65       16.30     17.95 o
 -22   8   1        2.34      -13.44     15.15 o
 -20   8   1        8.94       33.86     24.99 o
 -18   8   1        9.95       21.67     15.25 o
 -16   8   1        2.49       -9.61     14.31 o
 -14   8   1       28.17       75.55     15.41 o
 -12   8   1       61.61       65.92     15.58 o
 -10   8   1        4.24       -4.97     11.38 o
  -8   8   1      340.32      314.50     18.41 o
  -6   8   1      220.46      227.01     16.98 o
  -4   8   1       64.35      101.60     14.61 o
  -2   8   1      377.08      375.99     20.76 o
   0   8   1      106.71       90.13     13.39 o
   2   8   1      128.32      130.39     14.27 o
   4   8   1       49.36       45.25     12.65 o
   6   8   1      184.73      212.58     16.10 o
   8   8   1       52.23       56.09     14.63 o
  10   8   1       19.44        6.89     13.88 o
  12   8   1       10.53       16.70     14.35 o
  14   8   1        3.23       10.42     15.09 o
  16   8   1       79.96       60.74     15.37 o
  18   8   1      148.94      174.17     19.13 o
  20   8   1       99.47      102.02     18.27 o
  22   8   1       38.89       35.22     22.70 o
  24   8   1        0.76       14.66     18.24 o
 -15   9   1       17.22       46.23     19.76 o
 -13   9   1       99.44      134.80     22.77 o
 -11   9   1      319.03      312.58     22.75 o
  -9   9   1       33.89       53.42     16.34 o
  -7   9   1        1.23       74.73     39.02 o
  -5   9   1      156.98      191.90     20.48 o
  -3   9   1      218.83      213.39     20.92 o
  -1   9   1      148.52      126.88     18.38 o
   1   9   1        2.17        7.37     15.39 o
   3   9   1        0.08        5.40     14.29 o
   5   9   1       31.88       26.38     19.05 o
   7   9   1      203.57      296.30     34.77 o
   9   9   1       46.73       61.42     19.82 o
  11   9   1       79.10       99.86     30.90 o
  13   9   1      186.51      197.26     26.37 o
  15   9   1        0.73       36.51     33.19 o
 -48   0   2        3.73       63.63     43.13 o
 -46   0   2       19.47        6.46     25.86 o
 -44   0   2       19.55       -4.85     21.68 o
 -42   0   2       10.10       37.41     23.28 o
 -40   0   2      337.36      367.51     87.41 o
 -38   0   2       12.53       -5.81     18.72 o
 -36   0   2      119.54       92.91     22.71 o
 -34   0   2     1683.22     1588.08     70.04 o
 -32   0   2      847.06      791.47     44.44 o
 -30   0   2      135.70      119.42     19.13 o
 -28   0   2     3936.88     4322.99    163.01 o
 -26   0   2        3.95        0.47     15.82 o
 -24   0   2     3297.47     3784.35    193.31 o
 -22   0   2    20275.09    21008.56    692.11 o
 -20   0   2     9148.99    10477.89    243.57 o
 -18   0   2    55242.85    61765.11   1298.83 o
 -16   0   2     1261.73     1384.38     62.13 o
 -14   0   2    29779.57    30196.08    686.20 o
 -12   0   2     1770.95     1636.07     39.22 o
 -10   0   2    91861.47    87085.80   2295.38 o
  -8   0   2    29261.59    26439.94    486.22 o
  -6   0   2    31930.48    30409.28    533.05 o
  -4   0   2      400.15      357.76      8.25 o
  -2   0   2     8649.05     8422.20    170.29 o
   0   0   2      623.81      599.89     18.64 o
   2   0   2    42864.76    40513.80    930.98 o
   4   0   2    34863.64    34969.46   1020.20 o
   6   0   2    20866.26    19840.95    459.21 o
   8   0   2     6690.81     6762.65    211.33 o
  10   0   2     2870.76     2776.43     73.98 o
  12   0   2     8159.13     8234.12    195.27 o
  14   0   2     1308.12     1446.60     40.98 o
  16   0   2        1.44        4.98     16.43 o
  18   0   2       29.59       16.54      8.32 o
  20   0   2    21859.78    22040.99    619.17 o
  22   0   2    20404.00    23816.43    750.33 o
  24   0   2    15454.13    16212.64    459.49 o
  26   0   2        4.95       13.83     10.76 o
  28   0   2     3059.82     3167.90     98.45 o
  30   0   2        9.87      -10.64     29.87 o
  32   0   2      341.08      312.20     78.00 o
  34   0   2     1101.03      899.37     53.16 o
  36   0   2      539.21      466.73     28.66 o
  38   0   2      723.42      590.56     33.48 o
  40   0   2      608.63      450.48     64.73 o
  42   0   2      124.85      126.37    107.88 o
  44   0   2       47.40       88.77     54.77 o
  46   0   2      450.58      564.29     82.98 o
 -49   1   2       18.95       30.80     21.74 o
 -47   1   2        4.81      -10.32     12.73 o
 -45   1   2        0.26       15.56     26.85 o
 -43   1   2      267.73      296.97     20.99 o
 -41   1   2        1.58       10.48     12.45 o
 -39   1   2      165.70      187.90     36.98 o
 -37   1   2      113.69      133.75     20.89 o
 -35   1   2        7.66       27.63     13.66 o
 -33   1   2      120.43      125.38     15.58 o
 -31   1   2       76.66      115.48     15.39 o
 -29   1   2      106.00      107.02     16.08 o
 -27   1   2      323.70      262.71     17.97 o
 -25   1   2      205.43      238.17     19.18 o
 -23   1   2        8.97       52.20     12.37 o
 -21   1   2      427.65      470.96     21.23 o
 -19   1   2     1300.59     1518.59     39.84 o
 -17   1   2     2161.98     2612.29     62.54 o
 -15   1   2    35797.73    35864.04    635.56 o
 -13   1   2     5281.75     5906.75     92.17 o
 -11   1   2   163948.38   162556.23   2435.25 o
  -9   1   2    42747.63    44028.83    668.93 o
  -7   1   2   191468.11   177228.92   2681.07 o
  -5   1   2     3238.98     2803.52     41.39 o
  -3   1   2    10802.58    10238.35    156.98 o
  -1   1   2    14835.29    13806.10    247.14 o
   1   1   2       58.21       35.33      4.14 o
   3   1   2      886.38      801.11     16.29 o
   5   1   2    50180.54    49348.48    767.70 o
   7   1   2    24081.07    24216.00    396.68 o
   9   1   2    24484.43    23614.53    385.89 o
  11   1   2      335.54      284.01      9.97 o
  13   1   2     1486.17     1447.08     29.78 o
  15   1   2     1218.65     1322.46     25.21 o
  17   1   2     7369.06     8155.88    134.47 o
  19   1   2     1180.63     1491.03     30.63 o
  23   1   2      143.69      172.05     10.24 o
  25   1   2       21.79       32.66      8.00 o
  27   1   2       22.08       19.69      8.14 o
  29   1   2       65.84       85.35      9.12 o
  31   1   2       32.49       70.70      9.95 o
  33   1   2       64.50       45.39     12.78 o
  35   1   2      224.56      197.93     14.36 o
  37   1   2        3.25      -13.85     13.85 o
  39   1   2       78.98       97.50     12.44 o
  41   1   2        4.21       28.97     26.04 o
  43   1   2      280.47      321.01     37.60 o
  45   1   2        3.60        0.50     26.59 o
 -48   2   2       42.78       26.78     22.83 o
 -46   2   2        7.52        2.30     13.22 o
 -44   2   2      498.13      505.68     39.44 o
 -42   2   2       94.84       69.65     22.46 o
 -40   2   2        5.00        2.38     16.21 o
 -38   2   2      232.47      257.04     24.50 o
 -36   2   2      189.22      166.37     15.80 o
 -34   2   2      618.26      579.79     25.19 o
 -32   2   2      130.66      105.90     16.63 o
 -30   2   2       80.16       80.94     12.70 o
 -28   2   2       78.84       54.65     11.33 o
 -26   2   2    10528.23    10584.69    238.17 o
 -24   2   2     7676.22     7514.21    156.87 o
 -22   2   2        0.02        1.53      8.23 o
 -20   2   2     3598.31     3810.16     82.38 o
 -18   2   2    22610.53    22982.06    461.48 o
 -16   2   2     5447.14     5694.59     99.71 o
 -14   2   2      417.45      367.41     11.91 o
 -12   2   2      284.04      250.38     10.33 o
 -10   2   2     2043.08     2114.89     34.27 o
  -8   2   2    22841.63    23471.84    346.55 o
  -6   2   2     3747.77     3777.93     60.84 o
  -4   2   2     8403.52     7932.49    129.01 o
  -2   2   2     8380.88     7492.86    116.21 o
   0   2   2     2024.98     2014.74     33.97 o
   2   2   2     3698.85     3106.04     62.57 o
   4   2   2    10469.91     9727.57    161.21 o
   6   2   2    14878.84    15388.22    264.25 o
   8   2   2        0.31       12.21      4.03 o
  10   2   2     4762.96     4889.55     83.35 o
  12   2   2     7280.66     7523.85    154.89 o
  14   2   2      320.85      293.18     11.25 o
  16   2   2     1837.20     2074.95     52.07 o
  18   2   2      299.07      367.65     10.98 o
  20   2   2      488.57      495.87     13.90 o
  22   2   2      103.99       54.88     12.73 o
  24   2   2       46.28       46.48      6.36 o
  26   2   2     1920.36     2193.33     53.26 o
  28   2   2       24.40       14.45      9.97 o
  30   2   2     1821.13     1878.95     52.69 o
  32   2   2     2678.87     2503.53     84.17 o
  34   2   2      759.50      673.61     34.67 o
  36   2   2       18.95       30.20     25.34 o
  38   2   2     2133.50     2069.51     63.39 o
  40   2   2        0.36      -22.67     32.41 o
  42   2   2       20.19       25.90     26.92 o
  44   2   2      285.92      290.39     37.63 o
 -47   3   2       74.21       82.98     23.24 o
 -45   3   2       12.26       15.77     21.63 o
 -43   3   2       33.40       34.18     14.51 o
 -41   3   2        1.25      -13.33     20.91 o
 -39   3   2      407.70      431.31     24.80 o
 -37   3   2      263.47      227.00     18.49 o
 -35   3   2      360.79      343.55     20.97 o
 -33   3   2     1587.07     1542.39     47.49 o
 -31   3   2     3212.66     3224.28     89.20 o
 -29   3   2     2783.62     2790.17     90.88 o
 -27   3   2      161.48      150.27     10.62 o
 -25   3   2      431.67      525.73     26.66 o
 -23   3   2       66.09       68.23     16.14 o
 -21   3   2      524.46      584.54     22.93 o
 -19   3   2      219.51      236.94     12.86 o
 -17   3   2      834.06      653.98     22.75 o
 -15   3   2       69.15       99.77     10.66 o
 -13   3   2     8213.09    10124.02    209.29 o
 -11   3   2    12389.71    13194.96    270.72 o
  -9   3   2    19238.35    19122.95    293.92 o
  -7   3   2     4410.24     4520.94     73.04 o
  -5   3   2     1544.65     1317.01     24.49 o
  -3   3   2     2776.79     2810.28     46.17 o
  -1   3   2     4364.40     5164.12     87.46 o
   1   3   2     4740.03     4845.28     86.77 o
   5   3   2     2733.13     3017.29     55.52 o
   7   3   2     5107.65     4841.57     89.80 o
   9   3   2     1184.38     1212.35     27.52 o
  11   3   2     1082.98     1056.94     22.62 o
  13   3   2     6833.29     8265.57    148.85 o
  15   3   2       89.89       68.26      6.07 o
  17   3   2     2532.54     2299.27     54.10 o
  19   3   2        1.72       -2.82      8.04 o
  21   3   2     1067.07     1126.05     36.35 o
  23   3   2      630.77      694.55     39.15 o
  25   3   2      217.56      239.00     15.40 o
  27   3   2     1366.90     1473.05     44.32 o
  29   3   2      703.20      763.82     34.44 o
  31   3   2       49.30       44.36     19.29 o
  33   3   2      284.46      306.53     20.07 o
  35   3   2     3913.71     3918.30     99.68 o
  37   3   2     1424.10     1680.49     65.77 o
  39   3   2      365.89      342.00     24.91 o
  41   3   2        5.09        0.78     37.10 o
  43   3   2       44.26       81.52     31.48 o
 -44   4   2       42.85       57.60     16.77 o
 -42   4   2        7.09       14.34     24.33 o
 -40   4   2        1.00        9.05     32.08 o
 -38   4   2      157.76      154.22     18.38 o
 -36   4   2       71.53      109.43     15.70 o
 -34   4   2        0.18      -12.27     12.27 o
 -32   4   2       41.47       35.89     11.45 o
 -30   4   2      443.61      476.10     19.54 o
 -28   4   2       37.18       56.65      9.44 o
 -26   4   2     3580.49     3587.88     81.35 o
 -24   4   2       72.80       58.00      8.84 o
 -22   4   2       14.95       37.52     10.82 o
 -20   4   2      121.99      109.50     12.12 o
 -18   4   2      640.46      572.85     25.47 o
 -16   4   2       71.47       42.21     10.46 o
 -12   4   2      980.27     1151.07     34.70 o
 -10   4   2      675.13      632.53     22.83 o
  -8   4   2      998.38      939.61     35.41 o
  -6   4   2      196.36      178.66     16.04 o
  -4   4   2    14719.92    15234.85    329.11 o
   0   4   2      281.01      405.31     19.57 o
   4   4   2    11685.54    12681.98    249.79 o
   6   4   2      516.11      509.62     32.04 o
   8   4   2      116.75      106.13     10.81 o
  10   4   2     3767.61     4139.55    103.01 o
  12   4   2     2862.12     2892.10     74.77 o
  14   4   2       40.86       18.86      7.33 o
  16   4   2     2090.56     2378.97     62.10 o
  18   4   2      432.87      405.72     28.20 o
  20   4   2       79.71       71.00     11.17 o
  22   4   2       81.34       68.79     15.65 o
  24   4   2      606.69      628.79     27.93 o
  26   4   2      234.49      239.23     21.00 o
  28   4   2      491.26      563.02     35.93 o
  30   4   2     1648.65     1658.72     50.90 o
  32   4   2     1178.46     1215.95     58.14 o
  34   4   2      215.28      208.22     17.93 o
  36   4   2      204.62      210.30     18.16 o
  38   4   2        0.06       15.29     18.26 o
  40   4   2       22.61        2.96     27.46 o
  42   4   2        2.36       30.28     30.80 o
 -41   5   2        0.81      -14.71     14.71 o
 -39   5   2       20.72       37.94     17.70 o
 -37   5   2      246.53      278.86     21.61 o
 -35   5   2      279.21      267.46     21.41 o
 -33   5   2      213.70      210.58     14.34 o
 -31   5   2        2.05       -1.56     10.03 o
 -29   5   2      135.37      130.45     14.99 o
 -27   5   2      280.53      261.48     16.25 o
 -25   5   2       66.90       65.26     22.78 o
 -23   5   2      144.98      130.92     11.65 o
 -21   5   2        2.21      -11.61     11.61 o
 -19   5   2        1.02       23.12     12.29 o
 -17   5   2        4.94       17.09     11.61 o
 -15   5   2      381.18      279.52     16.91 o
 -11   5   2       70.86       41.57     10.13 o
  -9   5   2     3699.15     3049.98     72.81 o
  -7   5   2     1396.74     1368.38     41.18 o
  -5   5   2      695.18      519.78     21.95 o
  -3   5   2     6865.64     6180.63    129.44 o
   1   5   2      316.76      291.46     13.85 o
   3   5   2     1939.89     1673.85     39.40 o
   5   5   2      604.71      549.53     18.45 o
   7   5   2      796.23      780.42     37.06 o
   9   5   2        4.66        8.11     11.98 o
  11   5   2      144.31      212.61     17.28 o
  13   5   2     1858.54     2037.61     62.60 o
  15   5   2      227.34      252.22     18.62 o
  17   5   2      190.15      130.60     14.92 o
  19   5   2      122.71      148.58     12.37 o
  21   5   2      253.36      206.56     25.98 o
  23   5   2      247.21      264.81     20.28 o
  25   5   2       11.52        5.79     21.77 o
  27   5   2      359.06      329.49     27.71 o
  29   5   2      306.40      295.61     22.36 o
  31   5   2       33.88       35.36     15.30 o
  33   5   2      354.43      383.91     24.55 o
  35   5   2       11.38        5.85     24.15 o
  37   5   2      180.45      156.67     21.44 o
  39   5   2       64.80       95.77     35.90 o
 -38   6   2       17.56       35.00     20.54 o
 -36   6   2        2.30       31.94     19.55 o
 -34   6   2       11.50        0.00     20.04 o
 -32   6   2       61.32       74.11     11.96 o
 -30   6   2        5.16       19.03     12.83 o
 -28   6   2      789.06      765.74     46.27 o
 -26   6   2       93.95      127.99     20.05 o
 -24   6   2      429.54      459.91     22.04 o
 -22   6   2       35.26       45.13     15.07 o
 -20   6   2      485.10      468.31     28.63 o
 -18   6   2      584.47      443.75     38.49 o
 -16   6   2      671.03      610.98     44.53 o
 -14   6   2     1843.80     1908.53     54.21 o
 -12   6   2       92.66       79.64     12.19 o
 -10   6   2      841.66      804.81     27.73 o
  -8   6   2      157.41      123.47     17.91 o
  -6   6   2       17.27       17.85      9.62 o
  -4   6   2      575.36      542.79     24.62 o
  -2   6   2      128.24       81.79     13.48 o
   0   6   2        3.10       19.31      9.56 o
   2   6   2       41.55       68.00     10.92 o
   4   6   2        6.51       -7.97      9.21 o
   6   6   2      223.65      181.43     15.27 o
   8   6   2        0.02      -10.53     10.53 o
  10   6   2      270.54      294.23     23.55 o
  12   6   2       11.34       14.48     13.73 o
  14   6   2       80.44       63.91     14.82 o
  16   6   2      755.52      672.56     31.15 o
  18   6   2      105.36      104.88     20.54 o
  20   6   2       74.17       50.27     14.17 o
  22   6   2      557.99      523.85     29.97 o
  24   6   2      220.55      232.15     31.67 o
  26   6   2       19.86       35.34     15.98 o
  28   6   2      159.78       76.56     22.23 o
  30   6   2        9.56        9.07     17.07 o
  32   6   2        9.29      -16.26     16.26 o
  34   6   2        2.88       21.75     23.73 o
 -33   7   2        3.53       39.50     17.96 o
 -31   7   2       62.40       25.98     23.59 o
 -29   7   2      130.84      152.97     20.58 o
 -27   7   2       92.07      108.13     22.27 o
 -25   7   2      382.44      359.98     20.43 o
 -23   7   2      470.76      439.27     28.07 o
 -21   7   2      687.26      619.66     42.05 o
 -19   7   2      191.69      128.82     18.38 o
 -17   7   2      108.69      102.71     15.26 o
 -15   7   2       15.92       13.80     11.36 o
 -13   7   2       34.24       25.53     13.11 o
 -11   7   2      327.46      410.70     19.34 o
  -9   7   2      525.02      441.63     20.30 o
  -7   7   2      970.44      929.60     30.18 o
  -5   7   2     2389.33     2200.97     75.85 o
  -3   7   2       52.50       23.24     13.55 o
  -1   7   2        1.15       18.51     11.04 o
   1   7   2       72.05       74.75     12.39 o
   3   7   2      182.98      205.84     15.32 o
   5   7   2      955.59      987.95     31.65 o
   7   7   2      270.16      232.90     17.94 o
   9   7   2       20.88        2.00     12.75 o
  11   7   2        0.04       -8.95     12.15 o
  13   7   2        0.09       -9.59     11.61 o
  15   7   2        0.37       -8.51     15.44 o
  17   7   2      247.55      189.11     22.25 o
  19   7   2      578.25      622.33     39.00 o
  21   7   2      239.74      214.03     42.98 o
  23   7   2      173.86      151.58     21.20 o
  25   7   2      544.26      488.62     45.21 o
  27   7   2      175.35      143.12     21.04 o
  29   7   2       35.80       49.99     30.19 o
  31   7   2       45.18       42.49     22.09 o
 -26   8   2      155.47      229.29     33.22 o
 -24   8   2        0.00       -7.29     18.27 o
 -22   8   2      111.72      138.76     21.73 o
 -20   8   2       22.73       52.53     18.89 o
 -18   8   2      130.14      189.66     23.13 o
 -16   8   2       49.13       57.49     15.75 o
 -14   8   2      310.58      275.92     26.97 o
 -12   8   2        0.76       -4.80     12.79 o
 -10   8   2       48.06       59.44     16.53 o
  -8   8   2       36.23       33.99     14.12 o
  -6   8   2        0.07        6.54     13.97 o
  -4   8   2      108.36      106.50     17.62 o
  -2   8   2       99.67       62.73     14.89 o
   0   8   2       17.31       11.77     11.49 o
   2   8   2       58.99       93.29     12.92 o
   4   8   2       89.99       92.91     13.48 o
   6   8   2      208.92      214.80     18.73 o
   8   8   2       13.15       31.73     17.81 o
  10   8   2        0.25       17.03     14.20 o
  12   8   2      350.41      424.43     24.73 o
  14   8   2       98.88       74.04     16.04 o
  16   8   2       10.67       -4.18     16.60 o
  18   8   2      103.45       92.53     17.10 o
  20   8   2      175.63      223.15     21.33 o
  22   8   2       10.88       20.23     37.27 o
  24   8   2        1.05       13.22     17.99 o
 -13   9   2       65.43      106.71     17.50 o
 -11   9   2        0.10      -13.22     14.56 o
  -9   9   2        4.39       28.75     17.37 o
  -7   9   2      342.71      295.09     23.66 o
  -5   9   2       60.11       54.48     16.89 o
  -3   9   2        4.00        4.76     15.64 o
  -1   9   2       32.26       52.89     17.28 o
   1   9   2        2.44      -14.85     14.85 o
   3   9   2        5.97        2.34     14.90 o
   5   9   2        4.62      -10.23     15.03 o
   7   9   2        1.43       -6.70     14.56 o
   9   9   2       28.05       19.46     15.90 o
  11   9   2       13.89       -3.36     15.54 o
  13   9   2        8.41      -15.79     20.50 o
 -49   1   3       22.72       56.36     23.23 o
 -47   1   3        2.00      -13.43     13.89 o
 -45   1   3       76.73       48.52     14.38 o
 -43   1   3       25.47       24.55     19.30 o
 -41   1   3       86.04      102.68     21.61 o
 -39   1   3      303.14      301.51     26.72 o
 -37   1   3     1016.20      943.61     36.77 o
 -35   1   3      379.14      351.04     30.68 o
 -33   1   3      284.41      322.36     25.18 o
 -31   1   3       41.40       44.93     13.17 o
 -29   1   3      385.91      374.67     29.38 o
 -27   1   3      420.32      427.27     21.97 o
 -25   1   3      125.46      193.67     21.85 o
 -23   1   3     3668.15     3420.45     94.76 o
 -21   1   3      715.98      667.33     21.15 o
 -19   1   3    11322.74    11562.64    251.58 o
 -15   1   3     1409.74     1415.41     27.06 o
 -13   1   3    34152.84    34614.94    499.49 o
 -11   1   3      265.56      233.77      6.82 o
  -9   1   3    42387.29    41630.75    606.83 o
  -7   1   3        2.22       13.89      3.29 o
  -5   1   3       36.00       45.02      3.32 o
  -3   1   3     5200.01     5036.99     74.36 o
  -1   1   3      407.64      360.24      8.01 o
   1   1   3     4636.93     3917.61     67.72 o
   3   1   3     2478.08     2524.17     45.32 o
   5   1   3     7274.93     6933.73    115.16 o
   7   1   3     7667.72     6648.02    110.70 o
   9   1   3       33.34       30.86      3.52 o
  13   1   3      100.94      148.19      7.15 o
  15   1   3     5344.62     5571.60     98.65 o
  17   1   3     2132.92     2151.65     44.54 o
  19   1   3      596.75      732.07     18.93 o
  21   1   3      178.63      187.33     19.09 o
  23   1   3     3604.40     3997.26     76.04 o
  27   1   3      173.84      171.20     17.44 o
  29   1   3       15.21       30.84      6.71 o
  31   1   3      290.78      319.24     17.52 o
  33   1   3       52.85       51.32      9.98 o
  35   1   3      239.19      268.98     28.27 o
  37   1   3       68.68      100.90     18.26 o
  39   1   3       68.86       27.03     25.35 o
  41   1   3       11.04      116.36     56.81 o
  43   1   3      126.29       73.74     28.36 o
  45   1   3        6.33       12.60     27.12 o
 -48   2   3        7.42      -14.72     14.72 o
 -46   2   3       25.36       20.30     22.05 o
 -44   2   3       13.97       -5.68     12.90 o
 -42   2   3       72.19       70.00     17.81 o
 -40   2   3       35.88       52.69     16.62 o
 -38   2   3       16.83       -3.04     16.05 o
 -36   2   3        4.38       10.45     11.73 o
 -34   2   3      321.08      369.44     20.68 o
 -32   2   3      730.91      638.73     31.47 o
 -30   2   3      782.09      887.92     34.17 o
 -28   2   3      827.53      862.24     30.47 o
 -26   2   3      171.98      173.38     15.06 o
 -24   2   3      704.75      894.35     26.34 o
 -22   2   3    10868.60    10643.07    229.39 o
 -20   2   3      127.04      130.68     13.29 o
 -18   2   3     7191.80     6423.74    133.19 o
 -16   2   3       79.24      117.41      9.14 o
 -14   2   3    19701.11    20930.13    320.80 o
 -12   2   3      389.44      481.73     18.03 o
 -10   2   3     2826.68     2684.56     42.69 o
  -8   2   3     5128.50     4927.30     72.56 o
  -6   2   3     2503.35     2817.10     44.16 o
  -4   2   3     2144.69     2155.90     36.96 o
  -2   2   3       92.44      106.18      6.92 o
   0   2   3     6174.01     6260.80    104.84 o
   2   2   3     6696.45     6231.87    114.35 o
   4   2   3       91.77       96.85      6.09 o
   6   2   3      893.49     1178.49     24.29 o
   8   2   3      739.99      787.51     17.39 o
  10   2   3     4567.86     3750.64     64.76 o
  12   2   3      667.75      615.15     15.39 o
  14   2   3     5965.48     6540.27    117.14 o
  16   2   3     2518.61     2357.03     43.94 o
  18   2   3      239.89      300.31     12.83 o
  20   2   3      226.95      194.31     11.52 o
  22   2   3       60.19       46.76      5.91 o
  24   2   3      827.29      694.85     23.95 o
  26   2   3      283.48      298.01     13.81 o
  28   2   3      146.41      130.46     15.72 o
  30   2   3        2.05        6.57      9.88 o
  32   2   3     1482.36     1468.12     53.87 o
  34   2   3      346.94      313.88     17.86 o
  36   2   3      173.00      212.44     20.54 o
  38   2   3       65.23       99.69     38.52 o
  40   2   3        0.23        7.73     26.35 o
  42   2   3       41.85       90.77     33.54 o
  44   2   3       16.53       14.82     28.65 o
 -47   3   3        0.00        5.16     17.70 o
 -45   3   3       11.63        3.68     14.42 o
 -43   3   3        9.42        6.58     15.30 o
 -41   3   3        1.63       24.55     16.53 o
 -39   3   3        2.61      -12.35     12.35 o
 -37   3   3       19.30       32.13     18.14 o
 -35   3   3      127.22      117.77     15.90 o
 -33   3   3      192.66      196.41     17.44 o
 -31   3   3     2888.90     2949.96     76.22 o
 -29   3   3     1427.99     1446.67     48.93 o
 -27   3   3       53.46       57.39      9.66 o
 -25   3   3       15.53        8.18      7.98 o
 -23   3   3     2186.13     2138.45     57.71 o
 -21   3   3     1404.27     1449.83     47.52 o
 -19   3   3     7985.54     7910.06    163.45 o
 -17   3   3     1650.41     1721.93     45.90 o
 -15   3   3     3705.73     3611.08     86.78 o
 -13   3   3     5165.95     4997.42    115.64 o
 -11   3   3    12939.37    12847.49    283.18 o
  -7   3   3     4827.40     5235.14     96.71 o
  -5   3   3     2285.74     2265.00     36.92 o
  -3   3   3     7198.86     7689.96    128.95 o
  -1   3   3       88.60       76.04      5.52 o
   1   3   3       59.72       66.91      6.25 o
   3   3   3     2362.93     2746.53     52.73 o
   5   3   3      283.38      262.45      9.77 o
   7   3   3      832.50      640.72     16.49 o
   9   3   3      909.13      723.32     16.54 o
  13   3   3      171.07      157.68      8.33 o
  15   3   3     3315.58     3298.50     84.13 o
  17   3   3      875.58      756.43     23.06 o
  19   3   3        8.36       18.99      7.75 o
  21   3   3      110.88      123.86     19.76 o
  23   3   3      765.13      790.44     36.11 o
  25   3   3       59.31       35.70      9.91 o
  27   3   3      107.21       92.73     14.89 o
  29   3   3      709.10      676.98     26.93 o
  31   3   3     2140.39     2084.86     59.80 o
  33   3   3     2215.03     2393.07    107.62 o
  35   3   3     1005.57     1065.39     37.80 o
  37   3   3       40.32       97.63     26.27 o
  39   3   3       35.88       61.98     28.63 o
  41   3   3      200.57      177.29     32.78 o
  43   3   3        6.33      -29.22     29.22 o
 -44   4   3       10.39       31.13     21.17 o
 -42   4   3       22.24       26.90     17.98 o
 -40   4   3      193.05      160.89     19.42 o
 -38   4   3      480.10      424.74     24.71 o
 -36   4   3      315.20      283.47     21.12 o
 -34   4   3       64.24       67.92     11.91 o
 -32   4   3      723.96      691.92     25.09 o
 -30   4   3      397.43      415.72     19.03 o
 -28   4   3     2135.45     2173.14     53.75 o
 -26   4   3      609.37      655.43     24.48 o
 -24   4   3     4721.21     5053.06    109.06 o
 -22   4   3      426.55      383.83     16.50 o
 -20   4   3      117.95      111.33     13.10 o
 -18   4   3       20.97        7.04      9.92 o
 -16   4   3       42.43       84.21     13.42 o
 -14   4   3      144.48      183.34     12.67 o
 -12   4   3     4503.86     4477.27    125.22 o
 -10   4   3     5078.15     4654.28    106.93 o
  -8   4   3      471.65      501.19     18.60 o
  -6   4   3      686.27      801.58     33.25 o
  -4   4   3       15.48        8.00      7.10 o
  -2   4   3        0.85       -6.90      6.90 o
   0   4   3     3421.70     3951.51     89.10 o
   2   4   3     1500.52     1671.81     39.31 o
   4   4   3     1206.79     1290.56     42.05 o
   6   4   3     1508.39     1471.02     38.72 o
   8   4   3     2538.20     2650.97     73.77 o
  12   4   3      104.83      109.99      7.64 o
  14   4   3      275.43      316.52     20.54 o
  16   4   3      814.08      890.82     49.67 o
  18   4   3     1459.50     1533.22     50.39 o
  20   4   3     1309.80     1358.34     45.06 o
  22   4   3       54.56       66.05     12.95 o
  24   4   3      242.37      271.63     19.13 o
  26   4   3       45.54       56.84     26.50 o
  28   4   3      345.38      417.88     23.75 o
  30   4   3     1294.88     1295.54     43.10 o
  32   4   3        4.94       -8.55     14.02 o
  34   4   3        4.89       45.55     16.12 o
  36   4   3       21.75       21.17     20.10 o
  38   4   3       15.50       17.67     16.25 o
  40   4   3       42.70       92.85     57.75 o
 -41   5   3      109.86      123.92     19.72 o
 -39   5   3      384.12      403.76     25.87 o
 -37   5   3      132.56      156.32     30.99 o
 -35   5   3      123.24      149.21     18.65 o
 -33   5   3      275.24      265.61     23.04 o
 -31   5   3        7.74       -7.28      9.10 o
 -29   5   3        5.02        7.42     10.98 o
 -27   5   3        8.55       20.34     16.19 o
 -25   5   3      104.77      117.41     14.40 o
 -23   5   3      206.79      225.98     15.05 o
 -21   5   3      841.82      811.64     33.31 o
 -19   5   3        8.40       -0.70     10.85 o
 -17   5   3      249.68      256.91     16.09 o
 -15   5   3      116.61       93.84     12.14 o
 -13   5   3       97.18      118.24     12.61 o
 -11   5   3     1126.83     1079.24     41.84 o
  -9   5   3        3.15        4.77      8.61 o
  -7   5   3      144.11      162.84     12.62 o
  -5   5   3      303.41      270.68     13.41 o
  -3   5   3     2390.94     2511.56     88.01 o
  -1   5   3       47.04       28.51      8.13 o
   1   5   3      271.95      231.56     12.54 o
   3   5   3     1025.05     1089.61     39.76 o
   5   5   3      193.25      180.74     11.67 o
   7   5   3      658.61      591.61     33.45 o
   9   5   3      195.02      174.80     16.16 o
  11   5   3      456.21      550.23     29.95 o
  13   5   3     1767.00     1752.17     56.01 o
  15   5   3      253.44      173.13     14.35 o
  17   5   3     1098.58     1060.70     59.87 o
  19   5   3     1393.53     1367.83     50.84 o
  21   5   3      112.57       77.30     14.27 o
  23   5   3      696.20      643.54     42.55 o
  25   5   3       22.20       -3.38     13.91 o
  27   5   3      454.39      442.55     28.95 o
  29   5   3      180.92      181.84     19.36 o
  31   5   3      352.38      384.24     30.31 o
  33   5   3      251.98      248.56     23.00 o
  35   5   3        1.71       21.78     17.85 o
  37   5   3       32.24       35.50     18.34 o
 -38   6   3      100.22      175.92     24.74 o
 -36   6   3        0.44        9.68     14.12 o
 -34   6   3       25.60       40.32     21.85 o
 -32   6   3        7.60       -9.75     26.29 o
 -30   6   3      137.89      138.27     14.74 o
 -28   6   3        0.18       -9.74      9.86 o
 -26   6   3      412.48      428.58     21.77 o
 -24   6   3        0.69      -12.76     13.75 o
 -22   6   3      108.41      130.28     17.75 o
 -20   6   3      239.41      213.42     19.04 o
 -18   6   3       17.48        1.75     11.77 o
 -16   6   3     1053.06     1039.67     36.86 o
 -14   6   3      771.88      788.83     26.69 o
 -12   6   3     1156.09     1099.89     34.36 o
 -10   6   3      716.61      657.78     24.35 o
  -8   6   3     1309.92     1245.93     36.75 o
  -6   6   3        7.09       -7.25      8.77 o
  -4   6   3     1448.88     1501.27     39.94 o
  -2   6   3     1860.71     1694.86     50.45 o
   0   6   3     3376.36     3502.13     85.58 o
   2   6   3     3212.86     3178.84     75.42 o
   4   6   3     1490.31     1430.22     42.75 o
   6   6   3      235.32      285.96     15.38 o
   8   6   3       32.98       19.31     11.42 o
  10   6   3        0.95      -11.06     11.06 o
  12   6   3      161.14      177.73     24.77 o
  14   6   3      354.66      341.28     23.40 o
  16   6   3       30.87       43.99     12.74 o
  18   6   3        2.86      -13.19     13.19 o
  20   6   3      536.36      546.06     29.77 o
  22   6   3      102.26       96.52     16.93 o
  24   6   3        8.35        5.80     22.27 o
  26   6   3      236.86      251.46     22.59 o
  28   6   3       38.57       21.27     16.11 o
  30   6   3      203.45      195.14     25.34 o
  32   6   3        0.08       -9.67     19.49 o
  34   6   3       66.74       72.74     29.90 o
 -33   7   3        0.54       10.38     21.09 o
 -31   7   3       17.72       -3.18     17.05 o
 -29   7   3        6.76       23.49     16.05 o
 -27   7   3      131.91      149.14     15.98 o
 -25   7   3      162.95      115.95     18.81 o
 -23   7   3      801.60      922.81     59.75 o
 -21   7   3       62.61       76.99     16.35 o
 -19   7   3      521.36      421.87     23.98 o
 -17   7   3     1312.77     1264.90     39.81 o
 -15   7   3      223.87      157.16     14.30 o
 -13   7   3        0.88      -10.01     10.58 o
 -11   7   3        1.30        7.11     10.24 o
  -9   7   3        2.81       12.14     10.70 o
  -7   7   3      565.65      627.91     26.97 o
  -5   7   3     1011.72      947.69     36.69 o
  -3   7   3      602.09      577.97     29.40 o
  -1   7   3     1371.37     1352.42     38.41 o
   1   7   3      240.18      215.63     14.76 o
   3   7   3        7.01       12.93     18.29 o
   5   7   3      252.21      250.28     20.24 o
   7   7   3        2.22      -13.11     13.11 o
   9   7   3       17.42        2.49     12.80 o
  11   7   3      969.34      878.61     39.94 o
  13   7   3      115.98      124.90     19.00 o
  15   7   3      347.83      326.35     22.49 o
  17   7   3        2.68        6.33     16.28 o
  19   7   3      194.21      155.80     32.51 o
  21   7   3       33.69       50.54     17.65 o
  23   7   3      211.75      165.55     22.30 o
  25   7   3      223.19      214.88     24.99 o
  27   7   3      132.90      183.73     22.93 o
  29   7   3      142.10      110.33     23.87 o
 -26   8   3        1.65      -13.19     18.01 o
 -24   8   3       19.75       18.10     19.25 o
 -22   8   3      282.56      330.33     28.45 o
 -20   8   3       62.94       42.92     18.05 o
 -18   8   3        2.80       14.38     22.79 o
 -16   8   3      124.26      129.92     18.15 o
 -14   8   3       19.01       13.44     13.66 o
 -12   8   3       52.22       14.26     14.15 o
 -10   8   3       21.62       25.37     13.83 o
  -8   8   3       26.70       23.86     19.65 o
  -6   8   3       45.21       49.52     14.98 o
  -4   8   3      179.50      225.01     21.08 o
  -2   8   3       80.03       61.46     15.84 o
   0   8   3       17.41        5.74     13.40 o
   2   8   3       17.28       10.26     14.11 o
   4   8   3       11.83        4.23     14.84 o
   6   8   3      106.60      105.71     17.49 o
   8   8   3      105.65       90.88     23.50 o
  10   8   3      224.06      267.52     20.53 o
  12   8   3       60.63       79.69     16.48 o
  14   8   3      389.38      409.99     24.10 o
  16   8   3       20.44       53.51     15.86 o
  18   8   3      108.52      118.40     17.83 o
  20   8   3       31.35       50.44     16.10 o
  22   8   3        4.06       32.96     19.18 o
 -15   9   3       85.71       87.39     18.15 o
 -13   9   3       73.54      132.51     19.94 o
 -11   9   3        0.52       12.59     15.94 o
  -9   9   3       52.71       70.77     25.66 o
  -7   9   3      128.46      124.88     20.71 o
  -5   9   3       95.97      133.12     19.05 o
  -3   9   3       11.67       18.12     16.09 o
  -1   9   3       49.68       50.99     16.10 o
   1   9   3      102.81      102.00     20.29 o
   3   9   3       20.73       15.11     15.87 o
   5   9   3       26.55        8.67     15.15 o
   7   9   3        1.54        3.47     14.88 o
   9   9   3      159.10      166.87     19.93 o
  11   9   3       71.76       82.40     17.90 o
 -50   0   4      308.55      358.26     38.13 o
 -48   0   4        7.27       12.30     25.46 o
 -46   0   4      715.93      774.99     81.78 o
 -44   0   4     1111.70      922.43     97.10 o
 -42   0   4      569.02      447.55     55.42 o
 -40   0   4      282.58      261.36     32.28 o
 -38   0   4       72.49        9.32     21.06 o
 -36   0   4       56.13       52.38     22.35 o
 -34   0   4       19.52      -17.87     28.47 o
 -32   0   4     1407.67     1424.60     64.50 o
 -30   0   4     1991.96     1923.63     79.22 o
 -28   0   4      520.55      432.73     31.58 o
 -26   0   4     1748.47     1508.64    102.89 o
 -24   0   4    13923.64    14488.00    917.49 o
 -22   0   4     1239.43     1537.09     64.68 o
 -20   0   4      613.66      742.19     35.52 o
 -18   0   4    34154.73    35307.38    741.63 o
 -16   0   4     4790.91     4750.33     90.99 o
 -14   0   4     3888.70     3609.64     74.58 o
 -12   0   4     9164.48     9182.39    171.34 o
 -10   0   4      131.08       95.43      5.73 o
  -8   0   4    15173.14    14581.27    262.23 o
  -6   0   4     6136.94     5265.49     97.38 o
  -4   0   4     7032.00     6276.33    127.85 o
  -2   0   4   209071.63   198660.95   4246.97 o
   0   0   4   190686.03   190194.13   4807.07 o
   2   0   4   116474.48   118172.23   2983.04 o
   4   0   4    74629.45    74018.23   1705.77 o
   6   0   4   198809.39   196007.69   5702.24 o
   8   0   4     5291.62     5250.41    162.71 o
  10   0   4      495.15      561.37     28.80 o
  12   0   4     6065.22     5607.16    175.17 o
  14   0   4      693.44      738.30     23.25 o
  16   0   4      507.28      398.98     20.51 o
  18   0   4       95.82       96.73     10.34 o
  20   0   4     2690.33     3270.43    128.17 o
  22   0   4     1449.69     1420.18     47.32 o
  24   0   4     5763.10     5865.33    169.95 o
  26   0   4      938.98      785.11     29.54 o
  28   0   4      333.64      297.81     18.16 o
  30   0   4     2175.46     2047.54     88.53 o
  32   0   4     1033.92     1006.59     48.31 o
  34   0   4      176.66      248.15     43.52 o
  36   0   4      349.11      399.24     53.77 o
  38   0   4      286.19      297.15    131.11 o
  40   0   4        0.83      -18.81     39.83 o
  42   0   4     1813.69     2263.00    511.18 o
  44   0   4        2.19       61.33     44.22 o
 -49   1   4        0.75       -0.76     24.54 o
 -47   1   4        0.61       -6.61     21.87 o
 -45   1   4      144.39      141.12     23.68 o
 -43   1   4        0.69       -3.89     15.13 o
 -41   1   4      153.26      133.52     18.43 o
 -39   1   4      154.31      195.19     27.56 o
 -37   1   4     1597.65     1488.04     48.60 o
 -35   1   4     1361.58     1360.48     55.42 o
 -33   1   4     1470.90     1430.81     65.81 o
 -31   1   4       41.30       33.97     14.60 o
 -29   1   4     7571.02     7459.59    182.51 o
 -27   1   4     1262.99     1192.89     51.71 o
 -25   1   4        1.58       20.72      7.70 o
 -23   1   4      442.54      396.55     16.73 o
 -21   1   4     1236.29     1477.53     37.12 o
 -19   1   4     5697.01     5605.53    111.61 o
 -17   1   4      112.16      126.33     14.17 o
 -15   1   4    11661.62    12463.34    182.93 o
 -13   1   4     1290.45     1387.77     23.20 o
 -11   1   4    10539.50    10745.84    149.32 o
  -9   1   4    16538.25    15913.68    219.64 o
  -7   1   4     1131.63     1148.86     17.93 o
  -5   1   4      256.56      241.31      7.31 o
  -3   1   4    13423.89    13031.41    205.39 o
  -1   1   4     9504.15     9620.87    163.75 o
   1   1   4    12915.97    13152.03    250.26 o
   3   1   4    19477.62    19618.28    372.52 o
   5   1   4        0.16        5.77      7.02 o
   7   1   4     7082.81     7531.81    125.57 o
   9   1   4      275.68      279.27      7.67 o
  11   1   4    19592.34    20503.78    336.66 o
  13   1   4      220.94      171.72      8.33 o
  15   1   4     4355.58     4829.18     85.93 o
  17   1   4      329.91      360.44     11.84 o
  19   1   4       65.06       76.71      9.74 o
  21   1   4     6899.05     6933.27    135.47 o
  23   1   4      105.50      168.93     11.10 o
  25   1   4      155.37      180.91     10.37 o
  27   1   4       34.02       39.80      6.26 o
  29   1   4      436.73      420.16     27.41 o
  31   1   4      515.62      610.92     38.90 o
  33   1   4        0.95       -2.48     14.10 o
  35   1   4      315.87      268.05     30.36 o
  37   1   4      137.19       85.94     26.51 o
  39   1   4      945.04      902.28     53.11 o
  41   1   4       47.45       21.54     42.98 o
  43   1   4       34.58      -22.38     26.98 o
 -48   2   4        5.88       21.80     15.00 o
 -46   2   4      156.88      168.04     19.16 o
 -44   2   4        0.07       21.04     14.37 o
 -42   2   4        0.04        6.41     16.86 o
 -40   2   4        0.00      -12.05     12.05 o
 -38   2   4       67.33       51.01     13.80 o
 -36   2   4       30.11       23.18     14.53 o
 -34   2   4       89.78       70.48     14.67 o
 -32   2   4      202.44      208.87     17.17 o
 -30   2   4       14.24        3.87      8.99 o
 -28   2   4      755.22      768.85     24.40 o
 -26   2   4      859.71      852.96     25.60 o
 -24   2   4      915.54      760.27     28.22 o
 -22   2   4    14366.38    14113.60    293.39 o
 -20   2   4    10766.86    10863.77    222.04 o
 -18   2   4    13933.21    13516.17    272.97 o
 -16   2   4      832.84      954.75     22.54 o
 -14   2   4     1418.03     1572.93     35.09 o
 -12   2   4     2447.59     2053.50     33.80 o
 -10   2   4       44.09       35.62      5.34 o
  -8   2   4    13430.26    13896.67    207.70 o
  -6   2   4     8443.69     8508.95    137.68 o
  -4   2   4       14.29       33.76      5.52 o
  -2   2   4      205.78      284.70      7.84 o
   0   2   4     6301.87     6233.31    107.69 o
   4   2   4      595.41      485.12     12.74 o
   6   2   4     5649.30     5074.04     89.78 o
   8   2   4     5418.88     5611.40    102.93 o
  10   2   4      412.51      396.89     10.84 o
  12   2   4      989.93      877.23     19.68 o
  14   2   4      666.61      750.00     16.60 o
  16   2   4       69.34       42.26      4.08 o
  18   2   4       76.12      136.15      9.16 o
  20   2   4      710.44      688.10     16.59 o
  22   2   4     1328.38     1300.14     28.59 o
  24   2   4     1325.00     1275.57     37.14 o
  26   2   4      140.49      159.06     17.46 o
  28   2   4       64.09       65.82      9.92 o
  30   2   4      667.36      646.69     25.44 o
  32   2   4      577.75      627.20     25.49 o
  34   2   4      212.88      219.89     19.17 o
  36   2   4      353.92      370.38     46.66 o
  38   2   4      262.26      245.06     33.21 o
  40   2   4      281.07      211.46     33.87 o
  42   2   4       28.54       67.88     29.58 o
 -47   3   4       98.57      112.80     29.03 o
 -45   3   4       19.21        2.00     17.54 o
 -43   3   4        4.81       -6.81     16.64 o
 -41   3   4       64.88       50.26     19.53 o
 -39   3   4      606.32      527.47     31.34 o
 -37   3   4      496.06      455.51     24.51 o
 -35   3   4      428.09      478.61     24.40 o
 -33   3   4     3916.91     4032.72     90.95 o
 -31   3   4     2923.76     2854.32     67.37 o
 -29   3   4    17247.71    16338.71    332.71 o
 -27   3   4      114.10      101.06     10.41 o
 -25   3   4     1156.18     1191.98     38.89 o
 -23   3   4     1507.45     1512.48     39.07 o
 -21   3   4     8211.62     8565.01    176.73 o
 -19   3   4      312.53      317.26     15.50 o
 -17   3   4     1311.90     1291.17     33.87 o
 -15   3   4     6443.03     6010.18    155.46 o
 -13   3   4     1224.37     1597.39     41.14 o
 -11   3   4     2474.13     3019.94     65.84 o
  -9   3   4     9123.18     9384.16    183.69 o
  -7   3   4     1333.92     1354.19     29.23 o
  -3   3   4     8758.61     9135.07    165.86 o
  -1   3   4     5862.87     6026.86    106.11 o
   1   3   4      283.38      234.10     10.17 o
   3   3   4        3.83       -1.76      5.05 o
   5   3   4     2796.50     2946.14     56.39 o
   9   3   4    10996.83    12094.38    241.57 o
  11   3   4     6226.59     6645.74    135.28 o
  13   3   4     1936.41     1987.96     44.37 o
  15   3   4      227.80      251.00     13.32 o
  17   3   4      475.10      477.66     16.57 o
  19   3   4      887.01      941.46     26.82 o
  21   3   4     1316.42     1421.21     36.93 o
  23   3   4       21.12       22.36     11.99 o
  25   3   4       39.83       43.03     10.25 o
  27   3   4        2.46       12.77     10.13 o
  29   3   4      160.53      143.57     13.95 o
  31   3   4     1204.18     1257.76     46.83 o
  33   3   4      922.06      864.26     37.29 o
  35   3   4     2306.01     2171.72     71.32 o
  37   3   4      579.45      597.29     46.12 o
  39   3   4       13.42        7.53     29.30 o
  41   3   4      133.94       73.37     30.89 o
 -44   4   4        5.65        4.66     17.69 o
 -42   4   4      123.05      114.82     18.35 o
 -40   4   4        2.66       12.39     14.67 o
 -38   4   4      172.79      164.36     18.47 o
 -36   4   4      851.38      771.10     27.42 o
 -34   4   4     1563.23     1619.28     44.42 o
 -32   4   4     1097.01     1187.72     35.20 o
 -30   4   4      262.54      304.60     18.51 o
 -28   4   4     2145.40     1978.91     50.01 o
 -26   4   4      586.90      508.22     20.16 o
 -24   4   4       43.31       76.53     11.47 o
 -22   4   4     1051.79     1205.11     40.79 o
 -20   4   4      887.24      908.41     29.10 o
 -18   4   4      668.66      658.60     29.54 o
 -16   4   4      136.66      100.68     10.86 o
 -14   4   4      230.24      166.08     12.15 o
 -12   4   4        0.02        6.43      8.62 o
 -10   4   4     1397.03     1780.64     43.35 o
  -8   4   4       19.82       11.77      8.47 o
  -6   4   4     4744.68     5588.09    118.39 o
  -4   4   4      141.11      167.02     25.47 o
  -2   4   4      675.19      597.92     21.12 o
   0   4   4     3334.77     3630.42     83.69 o
   2   4   4     2687.32     2701.45     59.95 o
   4   4   4       13.13        9.20      7.96 o
   8   4   4     3642.80     3636.02     91.46 o
  10   4   4        6.48       -1.52      8.09 o
  12   4   4        0.29       19.27     11.00 o
  14   4   4     1087.14     1118.83     50.14 o
  16   4   4     3012.75     2916.28     93.13 o
  18   4   4       51.19       49.35     12.99 o
  20   4   4     1169.68     1112.72     44.53 o
  22   4   4     1247.36     1145.11     37.57 o
  24   4   4      655.58      649.75     26.75 o
  26   4   4     2052.62     2042.64     57.31 o
  28   4   4      320.24      378.77     20.94 o
  30   4   4        8.58       31.12     13.44 o
  32   4   4      321.89      367.19     25.97 o
  34   4   4      774.24      754.35     50.60 o
  36   4   4      434.69      368.33     41.15 o
  38   4   4      390.76      407.17     41.85 o
 -41   5   4       50.94       80.74     18.45 o
 -39   5   4       19.01       29.29     15.16 o
 -37   5   4       95.65      118.68     14.35 o
 -35   5   4      418.38      393.12     20.57 o
 -33   5   4        0.01       -2.04     17.09 o
 -31   5   4      818.85      769.08     27.69 o
 -29   5   4      330.11      335.44     23.09 o
 -27   5   4      516.91      603.32     29.57 o
 -25   5   4      780.51      892.24     31.52 o
 -23   5   4      141.11      126.13     16.15 o
 -21   5   4        6.55      -10.73     10.73 o
 -19   5   4      387.49      369.39     21.66 o
 -17   5   4      195.43      156.82     19.05 o
 -15   5   4      789.82      934.18     31.10 o
 -13   5   4      145.80      121.53     12.82 o
 -11   5   4     1066.11     1076.83     32.09 o
  -9   5   4       11.69        4.16      8.86 o
  -7   5   4     2828.80     2887.94     74.46 o
  -5   5   4        3.50        6.32      8.16 o
  -3   5   4      334.79      244.94     14.29 o
  -1   5   4       72.74       72.50     12.87 o
   1   5   4       72.78       78.08     11.98 o
   3   5   4      337.45      374.40     17.94 o
   5   5   4       84.48       84.48     10.02 o
   7   5   4        0.05       -8.91      8.91 o
   9   5   4        8.74       11.81      9.10 o
  11   5   4      761.41      739.35     31.60 o
  13   5   4     3086.03     2970.77     74.99 o
  15   5   4      230.37      286.29     34.27 o
  17   5   4       12.85       17.23     13.30 o
  19   5   4      327.40      375.72     46.87 o
  21   5   4       26.63       20.34     19.87 o
  23   5   4      174.00      187.29     18.67 o
  25   5   4       19.52        3.12     17.32 o
  27   5   4      111.15      116.58     18.35 o
  29   5   4      207.62      187.87     20.23 o
  31   5   4       61.11       56.58     36.83 o
  33   5   4       54.24       62.57     45.43 o
  35   5   4      218.27      242.84     27.53 o
 -38   6   4        6.01        5.93     22.27 o
 -36   6   4       54.28       58.55     22.09 o
 -34   6   4        0.92        7.52     16.31 o
 -32   6   4      320.07      339.32     22.20 o
 -30   6   4      121.12       90.32     13.55 o
 -28   6   4      243.85      214.34     17.12 o
 -26   6   4      225.20      252.70     24.00 o
 -24   6   4       44.16        0.74     14.19 o
 -22   6   4        1.00        3.39     14.84 o
 -20   6   4      227.08      207.75     25.53 o
 -18   6   4        5.51        1.11     11.82 o
 -16   6   4      111.28       75.46     15.59 o
 -14   6   4      530.87      517.97     21.87 o
 -12   6   4      116.19      101.80     11.86 o
 -10   6   4     2006.22     2202.97     58.26 o
  -8   6   4      187.70      209.13     13.54 o
  -6   6   4      213.01      201.43     12.79 o
  -4   6   4     1291.59     1428.21     39.54 o
  -2   6   4      225.39      204.73     12.80 o
   0   6   4       64.36       34.13     14.60 o
   2   6   4      859.73      786.82     39.81 o
   4   6   4     3490.57     3642.26     92.68 o
   6   6   4     2190.64     2047.03     77.63 o
   8   6   4      432.97      482.53     32.21 o
  10   6   4      148.93      123.71     15.45 o
  12   6   4      545.97      517.56     25.15 o
  14   6   4        5.64      -12.57     14.11 o
  16   6   4       69.52       88.62     16.83 o
  18   6   4      434.11      400.90     26.15 o
  20   6   4      142.61      131.91     18.28 o
  22   6   4       10.59       16.72     28.56 o
  24   6   4       76.22       73.49     19.12 o
  26   6   4       86.68       90.07     30.37 o
  28   6   4        0.45        6.56     24.74 o
  30   6   4       19.80       59.16     29.48 o
  32   6   4       17.21      -11.21     31.08 o
 -33   7   4       24.60        1.10     22.52 o
 -31   7   4      155.36      191.89     17.39 o
 -29   7   4       20.25       19.99     24.00 o
 -27   7   4      109.61      133.77     16.10 o
 -25   7   4       13.95       17.91     17.53 o
 -23   7   4      125.71      142.64     20.26 o
 -21   7   4      561.45      482.70     28.84 o
 -19   7   4      266.01      279.17     21.24 o
 -17   7   4       52.21       41.13     14.31 o
 -15   7   4      697.14      628.80     45.29 o
 -13   7   4       79.67       62.08     14.01 o
 -11   7   4      168.23      199.76     16.88 o
  -9   7   4      249.93      189.29     16.93 o
  -7   7   4     1286.38     1219.44     39.31 o
  -5   7   4      250.64      260.41     15.73 o
  -3   7   4     1989.12     2095.98     53.74 o
  -1   7   4     2474.10     2339.73    102.92 o
   1   7   4     4298.31     4357.34    110.60 o
   3   7   4     3829.70     4061.65    104.12 o
   5   7   4     1019.40     1057.73     36.96 o
   7   7   4      265.18      252.00     18.82 o
   9   7   4      134.97      126.05     15.74 o
  11   7   4      422.91      489.75     24.03 o
  13   7   4      547.76      490.28     24.30 o
  15   7   4       15.42       36.33     15.12 o
  17   7   4      156.80      140.37     18.39 o
  19   7   4       38.01       45.71     17.63 o
  21   7   4       20.61       28.54     22.04 o
  23   7   4      177.11      155.34     21.93 o
  25   7   4        5.65        6.07     18.30 o
  27   7   4      128.06      191.69     24.25 o
 -26   8   4       20.80       40.31     21.29 o
 -24   8   4      240.19      290.80     26.89 o
 -22   8   4      221.61      245.59     25.40 o
 -20   8   4      136.17      134.93     18.35 o
 -18   8   4       32.34       25.63     15.51 o
 -16   8   4       57.79       72.92     16.52 o
 -14   8   4      273.02      295.01     20.93 o
 -12   8   4      153.04      134.87     17.81 o
 -10   8   4       14.62       21.59     14.22 o
  -8   8   4       43.99       44.54     15.07 o
  -6   8   4        8.46       29.02     14.94 o
  -4   8   4        2.19       -2.83     13.32 o
  -2   8   4       15.28      -10.55     18.80 o
   0   8   4       85.09       69.49     25.48 o
   2   8   4      514.82      584.62     28.01 o
   4   8   4      467.67      475.72     25.56 o
   6   8   4       68.96       82.06     15.74 o
   8   8   4      269.10      273.40     20.79 o
  10   8   4      156.52      146.35     18.61 o
  12   8   4       25.70       -3.58     14.65 o
  14   8   4        5.28       18.30     14.59 o
  16   8   4      137.76      155.20     19.51 o
  18   8   4       86.72       47.74     20.35 o
  20   8   4        0.78        5.21     15.42 o
 -15   9   4       20.88      -13.28     21.12 o
 -13   9   4       27.65       36.57     16.70 o
 -11   9   4        2.98        4.09     15.53 o
  -9   9   4       69.27       81.74     17.94 o
  -7   9   4       13.39       39.51     16.89 o
  -5   9   4       32.45       29.13     16.63 o
  -3   9   4        1.95      -14.18     14.18 o
  -1   9   4       27.78       70.86     17.04 o
   1   9   4       41.85       41.64     16.04 o
   3   9   4       20.91       29.17     16.02 o
   5   9   4       36.60       54.77     18.80 o
   7   9   4       44.34       59.05     20.14 o
   9   9   4        8.10       -1.82     18.28 o
 -49   1   5       67.33       68.83     16.70 o
 -47   1   5        8.77       -4.66     19.25 o
 -45   1   5       70.46       47.45     17.89 o
 -43   1   5       59.96       42.00     16.94 o
 -41   1   5        1.66       -1.54     14.85 o
 -39   1   5        0.87       10.32     15.36 o
 -37   1   5      108.25      133.50     26.83 o
 -35   1   5     1523.20     1493.06     57.65 o
 -33   1   5       11.01       -2.00     13.75 o
 -31   1   5       34.88       46.35     13.84 o
 -29   1   5      303.66      349.45     21.15 o
 -27   1   5     1973.89     2011.25     62.16 o
 -25   1   5      180.47      164.96     16.01 o
 -23   1   5     1654.01     1477.68     37.68 o
 -21   1   5     1249.39     1354.35     39.12 o
 -19   1   5     1875.66     1808.54     38.80 o
 -17   1   5     2341.41     2187.50     41.07 o
 -15   1   5      723.27      729.61     15.37 o
 -11   1   5      484.86      485.21     10.08 o
  -9   1   5     1189.48     1354.50     19.90 o
  -7   1   5     4846.61     4960.93     68.62 o
  -5   1   5     8720.52     8997.89    132.42 o
  -3   1   5    28015.00    27100.85    408.34 o
  -1   1   5    13123.64    12244.52    208.11 o
   1   1   5      779.48      885.48     20.74 o
   3   1   5     3078.53     2688.82     54.72 o
   5   1   5     4087.52     3613.76     68.33 o
   7   1   5     5848.60     5987.46    100.77 o
   9   1   5      914.39     1067.42     24.27 o
  11   1   5      172.28      210.26     12.47 o
  13   1   5        0.14       -6.64      6.64 o
  17   1   5      175.05      161.53     12.44 o
  19   1   5      138.78      172.86     14.72 o
  21   1   5     1724.03     1561.41     43.16 o
  23   1   5      280.21      294.74     29.66 o
  25   1   5       55.32       65.92     10.04 o
  27   1   5       26.11       30.34     11.84 o
  29   1   5      150.34      116.98     11.08 o
  31   1   5      986.17     1031.08     52.15 o
  33   1   5      651.88      675.48     43.48 o
  35   1   5        0.16       22.73     27.50 o
  37   1   5       37.74       60.00     26.35 o
  39   1   5      159.08      165.51     41.54 o
  41   1   5       26.34        9.07     45.90 o
 -48   2   5        1.07       -6.60     14.61 o
 -46   2   5        0.10       10.19     15.50 o
 -44   2   5        6.45       -9.96     14.11 o
 -42   2   5       24.78       16.21     13.96 o
 -40   2   5      120.09      126.19     15.88 o
 -38   2   5        3.17        8.64     12.34 o
 -36   2   5      228.03      190.19     17.37 o
 -34   2   5       92.39       96.73     15.25 o
 -32   2   5     2133.76     2089.65     51.40 o
 -30   2   5     1729.97     1502.79     43.87 o
 -28   2   5     1887.90     1465.09     42.19 o
 -26   2   5      601.31      683.30     47.01 o
 -24   2   5     2559.91     2554.36     64.03 o
 -22   2   5      141.49      169.23     13.18 o
 -20   2   5    11742.63    11315.91    248.64 o
 -18   2   5       18.23       29.43      7.02 o
 -16   2   5      765.76      812.37     23.30 o
 -14   2   5     1603.03     1615.52     31.47 o
 -12   2   5     1512.33     1375.32     25.36 o
 -10   2   5     4120.53     3424.48     49.82 o
  -8   2   5     6707.33     6322.77     91.49 o
  -6   2   5     2274.80     2117.37     34.45 o
  -4   2   5    18907.39    18950.91    319.87 o
  -2   2   5    23012.99    23370.50    399.08 o
   0   2   5     1038.59     1236.52     26.07 o
   2   2   5      325.59      398.08     11.54 o
   4   2   5     2133.27     2536.77     46.63 o
   6   2   5     5509.70     5920.23    108.29 o
   8   2   5      548.17      694.89     16.60 o
  10   2   5      286.26      221.70      9.85 o
  12   2   5        1.15       11.45      6.26 o
  14   2   5     2036.19     1903.06     36.04 o
  16   2   5     3044.16     2557.21     47.37 o
  18   2   5      159.77       82.53      8.90 o
  20   2   5       14.93       33.33      8.50 o
  22   2   5       72.92      102.76      9.37 o
  24   2   5      980.53      959.15     24.37 o
  26   2   5      358.27      407.98     15.66 o
  28   2   5       12.61       19.85      9.48 o
  30   2   5     2011.35     2171.96     67.80 o
  32   2   5        1.85       10.19     23.09 o
  34   2   5        5.15       28.12     24.38 o
  36   2   5      870.56      773.57     49.36 o
  38   2   5      210.24      185.99     32.08 o
  40   2   5        1.15       17.71     28.75 o
 -47   3   5        9.69        3.07     20.78 o
 -45   3   5        0.04       26.90     16.47 o
 -43   3   5        0.67       -5.71     20.66 o
 -41   3   5       81.81      108.71     16.24 o
 -39   3   5       17.54       23.00     21.28 o
 -37   3   5      253.29      239.10     19.75 o
 -35   3   5       34.99       43.82     13.33 o
 -33   3   5     3520.29     3234.42     75.31 o
 -31   3   5      774.88      708.77     38.74 o
 -27   3   5       35.88       55.52     13.80 o
 -25   3   5      500.39      441.12     17.68 o
 -23   3   5      101.89       98.21     14.95 o
 -21   3   5      613.55      662.82     20.07 o
 -19   3   5     1363.92     1159.76     31.72 o
 -15   3   5     2035.54     2261.46     51.91 o
 -13   3   5      118.28      102.37     13.13 o
 -11   3   5     1159.41     1147.67     27.90 o
  -9   3   5     1454.47     1347.07     30.33 o
  -7   3   5      103.92       93.44      9.88 o
  -5   3   5      487.33      638.71     17.26 o
  -3   3   5     4052.88     4589.94     86.61 o
  -1   3   5     1682.00     1708.49     35.05 o
   1   3   5       44.64       46.61      4.20 o
   3   3   5      113.27       96.59      6.31 o
   5   3   5       73.97       77.86      6.45 o
   7   3   5      296.90      227.09      9.80 o
   9   3   5     4129.66     3980.64     82.83 o
  11   3   5     3269.72     3592.16     75.57 o
  13   3   5     1774.94     1790.83     40.31 o
  15   3   5      202.06      268.12     14.29 o
  17   3   5       68.03       82.27      8.76 o
  19   3   5      383.22      358.69     14.24 o
  21   3   5      191.71      156.08     15.53 o
  23   3   5      152.48      178.54     14.28 o
  25   3   5       27.35       14.60     12.31 o
  27   3   5      114.59      141.67     13.60 o
  29   3   5     1727.26     1748.60     58.59 o
  31   3   5       89.75      118.95     21.44 o
  33   3   5      468.59      471.25     39.23 o
  35   3   5      344.11      367.15     37.12 o
  37   3   5       64.15       51.87     27.29 o
  39   3   5       47.14       48.54     30.08 o
 -44   4   5       21.72        3.71     17.62 o
 -42   4   5       74.27       66.46     16.51 o
 -40   4   5       81.06       80.12     17.15 o
 -38   4   5       32.00       16.43     12.73 o
 -36   4   5     1542.30     1461.28     52.07 o
 -34   4   5      116.30      132.88     19.75 o
 -32   4   5      505.32      480.75     20.91 o
 -30   4   5     4201.63     4266.58     95.66 o
 -28   4   5      165.44      165.69     17.63 o
 -26   4   5     1048.69     1061.01     33.56 o
 -24   4   5       40.05       48.29     10.96 o
 -22   4   5       19.96       26.11     10.53 o
 -20   4   5      616.91      624.38     37.34 o
 -18   4   5     3547.82     3972.92     93.94 o
 -16   4   5     1725.36     1904.06     51.62 o
 -14   4   5       88.65       54.51     10.25 o
 -12   4   5     3950.79     4278.74     97.85 o
 -10   4   5       43.00       47.36      6.94 o
  -8   4   5        2.29        5.25      8.34 o
  -6   4   5     2405.37     2366.65     94.27 o
  -4   4   5      173.05      135.88     12.98 o
  -2   4   5     1750.08     1906.77     49.86 o
   0   4   5     2165.76     2160.25     53.27 o
   2   4   5      850.70      810.61     30.89 o
   4   4   5     3844.01     3485.18     75.00 o
   6   4   5      122.73      122.38      9.75 o
   8   4   5      792.77      927.30     40.20 o
  10   4   5       74.83       46.20      9.50 o
  12   4   5     2570.34     2821.02     68.24 o
  14   4   5      306.14      287.43     20.04 o
  16   4   5       95.33       40.71     14.85 o
  18   4   5       85.58       88.29     14.14 o
  20   4   5      625.21      507.05     25.70 o
  22   4   5      887.50      812.61     33.29 o
  24   4   5       79.77       85.52     18.24 o
  26   4   5     2341.40     2452.65     71.46 o
  28   4   5     2003.52     2039.28     98.22 o
  30   4   5      751.25      706.51     39.34 o
  32   4   5      531.79      609.30     52.48 o
  34   4   5        1.51       22.77     26.92 o
  36   4   5        7.45       72.53     36.36 o
  38   4   5      189.46      191.82     47.58 o
 -41   5   5        3.70      -11.98     18.01 o
 -39   5   5       30.21       25.62     20.19 o
 -37   5   5      414.90      376.29     20.74 o
 -35   5   5       29.82       34.51     11.49 o
 -33   5   5      118.68      144.85     15.01 o
 -31   5   5       21.02       38.93     24.54 o
 -29   5   5      567.84      603.32     24.75 o
 -27   5   5       28.68       19.60     12.06 o
 -25   5   5      398.30      417.54     26.98 o
 -23   5   5      609.62      524.36     39.85 o
 -21   5   5      374.63      343.88     22.81 o
 -19   5   5      628.89      729.90     33.11 o
 -17   5   5     2787.67     2432.74     65.70 o
 -15   5   5       79.78      101.10     15.83 o
 -13   5   5      557.83      499.24     24.29 o
 -11   5   5       21.22       10.41      7.86 o
  -9   5   5     2006.70     1988.23     60.62 o
  -7   5   5      677.31      688.48     22.82 o
  -5   5   5      637.02      538.02     28.24 o
  -3   5   5      235.84      259.07     16.08 o
  -1   5   5       66.14       75.51     10.90 o
   1   5   5        9.36        9.80     10.41 o
   3   5   5        5.59        7.29      7.65 o
   5   5   5        0.90       10.73      9.57 o
   7   5   5      108.28      155.13     14.66 o
   9   5   5      329.34      342.49     17.39 o
  11   5   5      499.34      571.38     23.99 o
  13   5   5     2675.14     2494.56     90.79 o
  15   5   5     1570.70     1688.81     55.85 o
  17   5   5       32.17       30.93     14.83 o
  19   5   5      835.24      824.67     35.23 o
  21   5   5      279.04      288.45     20.91 o
  23   5   5       48.78       43.94     18.18 o
  25   5   5      355.21      363.54     24.61 o
  27   5   5      494.68      544.49     29.66 o
  29   5   5      102.85       97.93     22.07 o
  31   5   5       54.17       37.29     40.06 o
  33   5   5       25.09       -3.26     39.11 o
  35   5   5       76.07       79.00     43.80 o
 -38   6   5       31.24       13.64     28.45 o
 -36   6   5      130.28      137.03     21.52 o
 -34   6   5       10.14       23.75     22.87 o
 -32   6   5      206.71      276.90     18.68 o
 -30   6   5      182.87      243.36     22.13 o
 -28   6   5       78.46       72.65     13.06 o
 -26   6   5        5.21       19.83     19.24 o
 -24   6   5     1343.85     1482.16     52.82 o
 -22   6   5      659.11      599.67     42.31 o
 -20   6   5       14.22       18.67     13.79 o
 -18   6   5     1390.50     1368.40     43.23 o
 -16   6   5      278.86      266.47     22.76 o
 -14   6   5      633.23      633.02     26.97 o
 -12   6   5        0.29        0.80      9.43 o
 -10   6   5      546.53      539.86     31.92 o
  -8   6   5       20.11        8.36      8.63 o
  -6   6   5     1507.19     1503.74     40.01 o
  -4   6   5     2524.14     2389.49     68.32 o
  -2   6   5      371.55      368.22     30.68 o
   0   6   5      549.92      566.90     24.31 o
   2   6   5      983.48      905.34     32.66 o
   4   6   5      719.84      631.40     33.40 o
   6   6   5      275.86      315.52     18.32 o
   8   6   5       39.30       17.36     11.51 o
  10   6   5        3.67       -1.77     12.61 o
  12   6   5     1836.14     1704.00     51.71 o
  14   6   5       11.12       12.11     13.27 o
  16   6   5       59.70       49.00     16.01 o
  18   6   5        1.58        9.68     15.20 o
  20   6   5       11.64       21.59     15.96 o
  22   6   5      192.91      180.23     27.07 o
  24   6   5      234.54      248.35     23.02 o
  26   6   5       34.27       46.99     29.26 o
  28   6   5        2.01      -19.13     19.13 o
  30   6   5        5.96      -26.85     27.64 o
 -33   7   5        3.52        1.59     14.60 o
 -31   7   5        2.64       19.60     19.05 o
 -29   7   5       25.57       48.26     17.90 o
 -27   7   5      178.78      174.20     21.14 o
 -25   7   5       98.93       74.64     18.67 o
 -23   7   5      149.51      141.54     17.35 o
 -21   7   5      106.89       60.49     15.63 o
 -19   7   5       45.75       31.99     15.24 o
 -17   7   5        3.56       -9.28     12.67 o
 -15   7   5      241.32      277.91     31.44 o
 -13   7   5       18.13       24.27     13.95 o
 -11   7   5      341.15      288.31     20.03 o
  -9   7   5        6.55      -11.39     11.39 o
  -7   7   5       69.12       43.88     13.96 o
  -5   7   5      539.62      624.13     43.31 o
  -3   7   5     2030.56     2042.40     61.01 o
  -1   7   5     1525.51     1544.49     62.74 o
   1   7   5      195.55      211.26     23.50 o
   3   7   5     3519.48     3663.72     94.89 o
   5   7   5     3236.36     3234.06    106.98 o
   7   7   5      284.73      266.16     19.88 o
   9   7   5      556.25      568.60     27.43 o
  11   7   5       34.26       28.91     13.84 o
  13   7   5       32.25       36.96     13.78 o
  15   7   5       21.50       56.22     16.40 o
  17   7   5        0.00       -5.31     15.38 o
  19   7   5        6.29        4.16     15.05 o
  21   7   5       63.35       61.10     40.63 o
  23   7   5      182.42      210.14     28.30 o
  25   7   5       41.16       53.21     23.63 o
 -26   8   5       15.76       42.90     25.10 o
 -24   8   5        5.58        0.62     17.87 o
 -22   8   5       17.39       43.29     15.83 o
 -20   8   5       29.02       14.73     15.20 o
 -18   8   5        2.55       21.75     16.08 o
 -16   8   5        1.53      -10.07     15.27 o
 -14   8   5        7.47        6.13     14.18 o
 -12   8   5        0.11      -13.30     13.30 o
 -10   8   5       20.90       17.55     14.39 o
  -8   8   5       22.59       27.91     14.84 o
  -6   8   5       95.69       76.17     26.21 o
  -4   8   5        5.79        1.51     13.68 o
  -2   8   5       20.22       14.02     16.08 o
   0   8   5       44.72       53.03     15.10 o
   2   8   5        0.00       22.97     15.34 o
   4   8   5        7.31       -1.72     14.12 o
   6   8   5        0.01       -3.71     14.11 o
   8   8   5       92.29       76.07     19.44 o
  10   8   5       52.17       63.63     16.31 o
  12   8   5      243.47      220.53     30.40 o
  14   8   5       20.55        5.47     14.64 o
  16   8   5      149.34      133.68     17.90 o
  18   8   5       93.52       62.67     18.20 o
 -13   9   5       39.68       70.88     20.91 o
 -11   9   5       82.67      115.00     19.02 o
  -9   9   5       55.95       34.58     16.27 o
  -7   9   5      152.15      196.10     23.46 o
  -5   9   5      237.33      258.96     22.03 o
  -3   9   5       59.86       79.35     17.54 o
  -1   9   5        3.33       11.42     15.62 o
   1   9   5       28.10       23.48     16.04 o
   3   9   5       30.53       17.78     16.19 o
   5   9   5        4.34       -9.36     15.75 o
 -50   0   6       27.81       18.66     31.78 o
 -48   0   6       35.42       50.57     28.76 o
 -46   0   6      493.01      604.55     47.10 o
 -44   0   6       39.72       17.79     22.61 o
 -42   0   6     1186.13     1021.51     72.18 o
 -40   0   6      132.88      224.08     45.77 o
 -38   0   6     3966.91     4329.98    161.08 o
 -36   0   6     6954.06     6613.86    359.51 o
 -34   0   6     1626.70     1703.47     74.03 o
 -32   0   6     1808.75     1712.13     72.89 o
 -30   0   6       69.99       30.93     18.69 o
 -28   0   6      177.72      195.25     24.99 o
 -26   0   6      309.33      315.39     27.27 o
 -24   0   6      130.43      211.30     23.96 o
 -22   0   6     6124.05     6583.82    172.19 o
 -20   0   6    15394.69    15384.49    446.05 o
 -18   0   6     1899.74     1829.20     49.00 o
 -16   0   6    17699.43    20404.05    412.06 o
 -14   0   6     8418.57     9256.49    192.36 o
 -12   0   6    32428.92    34035.73    610.31 o
 -10   0   6      398.93      402.52     19.16 o
  -8   0   6    12313.95    11407.54    220.06 o
  -6   0   6      432.38      439.62     23.70 o
  -4   0   6    34104.50    33120.26    708.91 o
  -2   0   6    19204.66    22509.28    571.49 o
   0   0   6      178.22      249.97     13.85 o
   2   0   6     7926.05     8013.08    207.16 o
   4   0   6     9227.33     8901.34    212.85 o
   6   0   6     3574.51     3825.51     92.75 o
   8   0   6    28730.91    31528.71    927.01 o
  10   0   6    24332.19    28520.13    840.30 o
  12   0   6     2034.79     2446.87     93.13 o
  14   0   6     2316.14     2907.13    109.72 o
  16   0   6       22.65       20.15     14.70 o
  18   0   6      261.70      279.70     29.94 o
  20   0   6     3178.77     3162.39    199.16 o
  22   0   6    12859.75    13592.11    582.23 o
  24   0   6       49.42       82.15     30.22 o
  26   0   6    10664.07    10549.92    479.65 o
  28   0   6      966.08      962.87     71.31 o
  30   0   6     3233.83     2887.03    212.44 o
  32   0   6       38.56       45.30     34.97 o
  34   0   6       52.81       40.09     94.60 o
  36   0   6        5.69       10.23     33.63 o
  38   0   6        0.32      -24.42     33.92 o
  40   0   6       15.12      -31.89     35.30 o
 -49   1   6       71.84       78.35     25.20 o
 -47   1   6      142.05      100.45     20.19 o
 -45   1   6      109.32      130.09     27.53 o
 -43   1   6      113.33      138.93     22.23 o
 -41   1   6      703.87      676.29     39.59 o
 -39   1   6      378.21      395.45     47.75 o
 -37   1   6     1646.57     1868.74     57.87 o
 -35   1   6     2137.01     2272.49     66.24 o
 -33   1   6     5301.43     5350.50    150.39 o
 -31   1   6     2833.34     2990.42     80.42 o
 -29   1   6       79.58       67.64     10.96 o
 -27   1   6      292.14      239.67     13.99 o
 -25   1   6      511.47      443.07     19.07 o
 -23   1   6        9.89       -4.69     13.33 o
 -21   1   6     1811.29     1875.89     38.35 o
 -19   1   6      331.24      295.48     11.00 o
 -17   1   6     2242.21     2803.83     50.18 o
 -15   1   6      175.35      149.59      6.08 o
 -13   1   6     6477.06     6243.71     93.28 o
  -9   1   6     8701.59     9057.63    129.49 o
  -7   1   6     1855.83     1627.57     24.85 o
  -5   1   6      509.25      489.85     11.32 o
  -3   1   6      979.09     1137.72     19.93 o
  -1   1   6    11202.39    12407.99    271.85 o
   1   1   6        0.02        5.61      4.52 o
   3   1   6     1206.77     1246.67     27.78 o
   5   1   6    13432.54    14389.79    274.92 o
   7   1   6    10794.37    11527.42    190.70 o
   9   1   6    16757.42    17954.01    328.67 o
  11   1   6     2606.59     2603.87     54.58 o
  13   1   6     2600.18     3000.47     62.64 o
  15   1   6     7930.64     7829.50    154.37 o
  17   1   6     1452.34     1454.16     36.59 o
  19   1   6      141.69      137.74     10.24 o
  21   1   6      633.18      638.34     26.59 o
  23   1   6       22.47        4.76     10.34 o
  25   1   6        6.61       27.38      9.28 o
  27   1   6       43.64       59.16     29.78 o
  29   1   6     1197.58     1065.27     63.04 o
  31   1   6     1123.24     1184.35     60.04 o
  33   1   6        0.51       19.43     45.43 o
  35   1   6        1.27      -16.53     22.54 o
  37   1   6        1.69        4.22     23.07 o
  39   1   6      237.49      232.90     32.05 o
  41   1   6        0.87      -26.95     26.95 o
 -48   2   6        1.18      -15.53     15.53 o
 -46   2   6        1.10       -4.68     18.11 o
 -44   2   6        1.33        1.43     13.90 o
 -42   2   6      304.12      239.23     19.65 o
 -40   2   6      282.38      342.63     22.44 o
 -38   2   6     1222.69     1195.70     58.23 o
 -36   2   6     2344.27     2429.34     66.21 o
 -34   2   6     2504.12     2461.53     65.09 o
 -32   2   6     4511.02     4526.38    107.84 o
 -30   2   6      135.99      135.45     13.98 o
 -28   2   6     1851.34     1897.70     55.39 o
 -26   2   6      508.84      526.17     31.21 o
 -24   2   6     4719.84     4628.08    181.35 o
 -22   2   6      642.58      642.55     35.90 o
 -20   2   6     1623.26     1745.74     41.05 o
 -18   2   6       12.10       15.14      6.71 o
 -16   2   6     6797.48     7398.54    139.38 o
 -14   2   6    12339.38    13345.51    222.11 o
 -12   2   6     5158.63     5648.90     96.13 o
 -10   2   6     1117.47     1217.42     24.14 o
  -8   2   6      951.94     1036.27     19.33 o
  -6   2   6     3285.89     3547.45     56.25 o
  -4   2   6     3248.45     3254.71     51.43 o
  -2   2   6     3599.54     4040.61     72.29 o
   0   2   6     3504.57     3501.07     66.21 o
   2   2   6     1821.01     1533.13     30.83 o
   4   2   6     3334.25     3984.07     78.64 o
   6   2   6     1601.14     1584.17     34.20 o
   8   2   6     4631.59     5161.88     92.30 o
  10   2   6     2940.27     3092.44     62.70 o
  12   2   6      123.73      125.51      5.75 o
  14   2   6     1845.20     1940.88     36.76 o
  16   2   6     1912.58     1845.04     35.39 o
  18   2   6      132.07      118.65      6.75 o
  20   2   6       12.59        8.75      9.67 o
  22   2   6       22.91       16.16      5.40 o
  24   2   6     1475.23     1576.11     44.02 o
  26   2   6     2017.84     2098.72     65.01 o
  28   2   6     5250.46     5022.64    142.76 o
  30   2   6      637.17      696.14     42.45 o
  32   2   6      440.10      432.95     36.71 o
  34   2   6       37.62       56.94     24.95 o
  36   2   6       17.16       20.45     25.92 o
  38   2   6       29.39       56.85     31.82 o
  40   2   6      127.63      133.84     54.14 o
 -47   3   6       18.38       -6.94     21.28 o
 -45   3   6       48.32       79.77     20.06 o
 -43   3   6       51.75       61.11     16.60 o
 -41   3   6       15.80       19.82     14.36 o
 -39   3   6       85.36      101.59     15.97 o
 -37   3   6     1043.78     1053.77     32.94 o
 -35   3   6     2084.42     1942.74     53.72 o
 -33   3   6     5555.83     5837.68    126.37 o
 -31   3   6      715.27      583.11     30.37 o
 -29   3   6      220.40      245.07     16.00 o
 -27   3   6      232.41      313.44     17.09 o
 -25   3   6     2337.80     2239.65     57.35 o
 -23   3   6      283.13      265.42     16.31 o
 -21   3   6       58.26       40.45      7.46 o
 -19   3   6      224.09      216.23     13.96 o
 -17   3   6     1570.54     1387.24     35.11 o
 -15   3   6       65.15      100.96      8.39 o
 -13   3   6     3431.06     3941.38     92.62 o
 -11   3   6      382.76      348.92     12.50 o
  -9   3   6     7535.30     7614.91    146.89 o
  -7   3   6    16290.75    17720.62    336.58 o
  -5   3   6        5.59       -0.26      6.64 o
  -3   3   6       54.74       38.89      6.60 o
  -1   3   6      215.36      159.05      7.02 o
   1   3   6     2284.20     1818.41     39.36 o
   3   3   6     2861.95     2895.81     58.89 o
   7   3   6     4769.49     4888.87     94.62 o
   9   3   6     2691.22     2729.12     58.60 o
  11   3   6      139.49      213.99      8.99 o
  13   3   6       98.25       63.05      8.34 o
  15   3   6     2483.21     2471.07     57.02 o
  17   3   6        5.14        2.31     10.73 o
  19   3   6      297.59      312.88     15.22 o
  21   3   6     2810.50     2776.60     71.53 o
  23   3   6      619.19      604.84     31.40 o
  25   3   6      432.42      370.08     18.92 o
  27   3   6       17.91       21.76     13.52 o
  29   3   6       22.31        9.29     19.89 o
  31   3   6     1652.46     1773.36     74.52 o
  33   3   6      922.87     1028.20     56.16 o
  35   3   6      708.08      780.68     57.82 o
  37   3   6      441.84      433.35     56.77 o
 -44   4   6      122.73      108.47     18.01 o
 -42   4   6       86.89       81.73     17.44 o
 -40   4   6       68.54       51.05     12.89 o
 -38   4   6      647.50      735.50     28.06 o
 -36   4   6      224.89      231.64     16.28 o
 -34   4   6      761.95      768.72     33.12 o
 -32   4   6     2214.45     2335.53     62.89 o
 -30   4   6      757.69      921.17     29.66 o
 -28   4   6     3252.19     3167.12     73.28 o
 -26   4   6      112.17      141.28     14.27 o
 -24   4   6       28.75       29.79      9.39 o
 -22   4   6      216.67      183.39     15.60 o
 -20   4   6      227.27      249.41     15.51 o
 -18   4   6      652.35      747.12     25.65 o
 -16   4   6     1331.19     1237.65     34.87 o
 -14   4   6      677.86      551.75     23.77 o
 -12   4   6     3339.10     4020.51    102.84 o
 -10   4   6      240.14      222.44     13.37 o
  -8   4   6      771.45      795.91     28.80 o
  -6   4   6     3612.88     3669.92     80.33 o
  -4   4   6     1378.52     1547.54     40.81 o
  -2   4   6      111.71       91.85      8.94 o
   0   4   6       21.75       15.71      4.50 o
   2   4   6      128.53       77.76      6.15 o
   4   4   6      436.40      433.78     15.36 o
   6   4   6     1002.03      883.34     30.07 o
   8   4   6      311.78      272.05     12.71 o
  10   4   6      197.11      225.84     33.71 o
  12   4   6      316.16      408.88     20.13 o
  14   4   6     1493.76     1671.27     68.63 o
  16   4   6      229.83      259.69     14.04 o
  18   4   6       68.08       89.55     17.57 o
  20   4   6        9.72       32.34     19.55 o
  22   4   6      249.69      253.10     23.63 o
  24   4   6       92.81      115.40     18.56 o
  26   4   6      698.63      802.32     54.01 o
  28   4   6     4829.43     4970.10    136.50 o
  30   4   6       12.30       48.05     27.34 o
  32   4   6      117.63      122.99     40.59 o
  34   4   6       66.66      100.64     42.51 o
  36   4   6      294.50      219.25     55.51 o
 -41   5   6       47.93       63.27     38.41 o
 -39   5   6       41.46       52.92     23.20 o
 -37   5   6       53.96       37.72     11.92 o
 -35   5   6      895.52      928.43     42.03 o
 -33   5   6      122.13      154.05     16.18 o
 -31   5   6       17.39       30.84     11.47 o
 -29   5   6       11.04       11.01     23.17 o
 -27   5   6        2.45      -12.76     14.82 o
 -25   5   6      449.32      399.91     28.18 o
 -23   5   6       82.76       47.82     12.28 o
 -21   5   6       18.16       19.24     11.16 o
 -19   5   6      116.20      155.07     17.18 o
 -17   5   6     1024.00      864.71     30.54 o
 -15   5   6      293.75      288.13     17.64 o
 -13   5   6        7.54       -1.13      7.20 o
 -11   5   6     1712.41     1716.06     52.38 o
  -9   5   6      168.03      148.44     13.06 o
  -7   5   6      374.25      386.11     25.33 o
  -5   5   6       27.58       31.90     10.12 o
  -3   5   6       67.19       70.14     10.80 o
  -1   5   6       67.60       80.73     10.94 o
   1   5   6      768.99      717.89     24.48 o
   3   5   6      119.64      134.71     10.06 o
   5   5   6       32.60       49.72      9.56 o
   7   5   6      173.65      152.00     11.98 o
   9   5   6     2257.22     2345.11     58.47 o
  11   5   6       11.08       -1.08      9.89 o
  13   5   6      313.23      371.19     22.97 o
  15   5   6     2568.00     2640.52     80.32 o
  17   5   6      365.07      302.35     22.21 o
  19   5   6      467.69      453.36     26.26 o
  21   5   6       44.81       11.45     15.09 o
  23   5   6       12.19       15.39     27.22 o
  25   5   6      439.04      446.92     33.36 o
  27   5   6       12.72       44.74     20.09 o
  29   5   6       52.22       62.06     21.87 o
  31   5   6       10.44       48.57     50.31 o
  33   5   6        0.00       -1.54     37.71 o
 -38   6   6       16.43       17.95     22.72 o
 -36   6   6      100.06      155.57     24.43 o
 -34   6   6      121.16      117.19     15.40 o
 -32   6   6       40.22       57.13     14.01 o
 -30   6   6        0.57       12.13     16.33 o
 -28   6   6       12.30        9.12     12.49 o
 -26   6   6      223.62      197.19     19.76 o
 -24   6   6        0.50        0.76     12.56 o
 -22   6   6        6.55       21.36     17.53 o
 -20   6   6      279.01      257.98     18.22 o
 -18   6   6      737.37      623.78     27.60 o
 -14   6   6       93.24       73.65     14.55 o
 -12   6   6      320.73      312.75     19.42 o
 -10   6   6      906.74      851.09     32.67 o
  -8   6   6     1150.61     1129.63     39.39 o
  -6   6   6       87.68       68.59     12.97 o
  -4   6   6     1900.53     1938.49     54.32 o
  -2   6   6     1679.60     1599.68     63.76 o
   0   6   6       52.20       54.78     12.70 o
   2   6   6      253.12      340.33     23.52 o
   4   6   6      103.23       81.49     12.98 o
   6   6   6      156.64      131.88     19.69 o
   8   6   6      545.98      622.37     25.21 o
  10   6   6       53.98       44.29     13.98 o
  12   6   6      418.29      395.77     22.79 o
  14   6   6      575.13      615.72     28.07 o
  16   6   6      240.86      301.11     20.53 o
  18   6   6       32.18       21.05     14.91 o
  20   6   6        1.45       34.22     15.32 o
  22   6   6      377.11      373.09     26.15 o
  24   6   6       29.18       42.60     34.38 o
  26   6   6      550.48      554.69     54.76 o
  28   6   6      100.00      138.54     26.38 o
  30   6   6      210.19      238.26     69.71 o
 -33   7   6       15.04       -2.34     14.84 o
 -31   7   6       34.56       33.31     19.03 o
 -29   7   6        3.47       -5.30     13.07 o
 -27   7   6      243.36      183.43     31.87 o
 -25   7   6      366.67      349.50     26.65 o
 -23   7   6      295.15      298.41     22.30 o
 -21   7   6      266.43      221.57     19.35 o
 -19   7   6       15.19        8.51     13.95 o
 -17   7   6      167.03      121.39     16.95 o
 -15   7   6      168.41      137.15     17.55 o
 -13   7   6       89.88      122.40     16.64 o
 -11   7   6       26.15        4.07     11.95 o
  -9   7   6        4.85       -1.97     12.45 o
  -7   7   6       41.48       15.28     13.85 o
  -5   7   6      154.76      126.04     15.94 o
  -3   7   6      164.80      145.04     16.74 o
  -1   7   6        8.54       -1.55     17.06 o
   1   7   6      238.49      258.38     19.63 o
   3   7   6      429.07      462.47     29.69 o
   5   7   6      100.87      133.62     16.25 o
   7   7   6      710.39      667.25     29.03 o
   9   7   6       44.94       29.06     13.90 o
  11   7   6       20.94       32.22     13.53 o
  13   7   6       64.65       69.97     15.18 o
  15   7   6       79.19       98.13     16.73 o
  17   7   6       61.23       80.08     16.41 o
  19   7   6      121.78      140.93     36.66 o
  21   7   6       91.89       96.81     25.55 o
  23   7   6      298.48      393.57     33.99 o
 -24   8   6        2.56        0.86     15.80 o
 -22   8   6        2.15       31.62     16.09 o
 -20   8   6        8.54       40.63     17.10 o
 -18   8   6        5.83       21.74     18.25 o
 -16   8   6       11.09       -3.67     14.55 o
 -14   8   6       14.88       25.95     14.87 o
 -12   8   6       27.89       26.55     14.86 o
 -10   8   6        0.82      -13.52     13.52 o
  -8   8   6       53.76       73.77     15.80 o
  -6   8   6       68.98       72.23     15.98 o
  -4   8   6        1.91       -0.82     14.35 o
  -2   8   6       37.57       27.26     14.97 o
   0   8   6       95.30      110.13     16.90 o
   2   8   6       49.72       52.06     15.54 o
   4   8   6       22.76       -5.34     14.05 o
   6   8   6      279.11      336.78     23.41 o
   8   8   6       67.27       79.83     18.56 o
  10   8   6       96.57       80.31     16.63 o
  12   8   6       51.58       54.06     16.91 o
  14   8   6        0.16       21.11     16.75 o
  16   8   6       93.61       79.70     21.52 o
  -9   9   6        3.42       17.26     26.55 o
  -7   9   6        0.05       27.44     23.73 o
  -5   9   6       59.99       79.15     17.42 o
  -3   9   6        1.05       -1.30     17.07 o
  -1   9   6       14.63       15.93     19.72 o
 -49   1   7        8.19       38.75     28.45 o
 -47   1   7       11.33       11.02     18.21 o
 -45   1   7        3.53        8.31     16.65 o
 -43   1   7        3.43        4.33     16.23 o
 -41   1   7        5.32      -19.17     19.17 o
 -39   1   7      494.81      494.05     28.09 o
 -37   1   7      430.07      369.64     24.25 o
 -35   1   7      193.10      157.23     18.32 o
 -33   1   7        6.01       -7.12     14.35 o
 -31   1   7      126.22      161.24     13.16 o
 -29   1   7      161.00      209.08     18.20 o
 -27   1   7     1036.38     1093.80     34.39 o
 -25   1   7        7.36        7.65      8.43 o
 -23   1   7      297.48      306.34     13.56 o
 -21   1   7       70.52       42.42      7.17 o
 -19   1   7        2.34        6.83      5.86 o
 -17   1   7      339.20      266.88     10.34 o
 -15   1   7     2031.73     1748.25     32.70 o
 -13   1   7     9124.68     9745.26    146.09 o
 -11   1   7        0.33       13.94      5.26 o
  -9   1   7      662.00      631.41     12.09 o
  -7   1   7        0.86       -4.27      4.27 o
  -5   1   7      298.55      189.47      6.78 o
  -3   1   7       10.68        5.57      3.99 o
  -1   1   7      796.13      812.52     22.29 o
   1   1   7     2335.83     2899.59     57.06 o
   3   1   7     1621.72     1980.34     42.56 o
   5   1   7       63.10       81.99      7.26 o
   7   1   7       30.11       47.31     11.57 o
  11   1   7      223.49      219.92      8.30 o
  13   1   7      224.21      324.33     21.92 o
  15   1   7     1000.89     1164.29     28.31 o
  17   1   7     1215.54     1202.14     35.02 o
  19   1   7        1.00       -6.01      9.91 o
  21   1   7      107.66      122.26     16.96 o
  23   1   7     2028.67     1819.27     82.35 o
  25   1   7      318.20      288.06     28.44 o
  27   1   7        0.42        3.42     20.45 o
  29   1   7       91.00       83.02     22.91 o
  31   1   7       22.88       40.93     22.53 o
  33   1   7      192.82      173.43     28.09 o
  35   1   7       18.12       14.07     40.24 o
  37   1   7       18.33       33.01     25.66 o
  39   1   7       21.06        1.81     36.04 o
 -48   2   7        6.73        8.32     15.35 o
 -46   2   7        5.28        3.77     16.40 o
 -44   2   7        3.58       -2.26     21.28 o
 -42   2   7      119.48      118.24     17.95 o
 -40   2   7       39.64       30.73     13.75 o
 -38   2   7      168.39      144.30     22.19 o
 -36   2   7       14.93        0.60     12.21 o
 -34   2   7       41.95       10.38     11.96 o
 -32   2   7       85.66       72.96     11.40 o
 -30   2   7      254.42      292.17     15.99 o
 -28   2   7      990.87      968.62     30.52 o
 -26   2   7      234.87      230.50     13.42 o
 -24   2   7       89.48      139.69     11.73 o
 -22   2   7      633.10      618.31     17.86 o
 -20   2   7       46.16       44.27      8.21 o
 -18   2   7      399.40      312.22     13.47 o
 -16   2   7     1563.08     1475.78     35.87 o
 -14   2   7     3002.63     3516.00     66.73 o
 -12   2   7     5495.47     5222.06     86.28 o
 -10   2   7       11.36       30.09      4.85 o
  -8   2   7      205.28      191.75      9.76 o
  -6   2   7      909.83     1041.34     21.27 o
  -4   2   7      149.86      134.80      6.20 o
   0   2   7     1838.72     1894.85     38.99 o
   2   2   7    14735.68    14163.31    264.76 o
   4   2   7       26.71        7.64      9.04 o
   6   2   7       18.29       35.03      6.32 o
   8   2   7     1269.05     1240.75     37.95 o
  10   2   7      305.82      392.55     13.08 o
  12   2   7     1456.60     1348.92     28.52 o
  14   2   7       58.17       32.64      8.36 o
  16   2   7     1593.31     1454.33     46.78 o
  18   2   7      767.51      947.04     30.52 o
  20   2   7       19.05        4.81      5.94 o
  22   2   7      738.37      674.50     31.92 o
  24   2   7       60.01       73.36     17.76 o
  26   2   7      470.00      526.86     37.27 o
  28   2   7        5.64       18.86     21.80 o
  30   2   7       22.71       -4.98     21.67 o
  32   2   7      634.26      600.10     41.27 o
  34   2   7       46.94       99.30     38.89 o
  36   2   7        4.43        5.52     36.46 o
  38   2   7       89.90       38.14     40.46 o
 -47   3   7       12.84        0.68     16.69 o
 -45   3   7        3.78       10.99     24.00 o
 -43   3   7      187.67      136.90     18.94 o
 -41   3   7      137.55      123.35     17.42 o
 -39   3   7      111.36      163.26     28.54 o
 -37   3   7      159.34      230.45     18.51 o
 -35   3   7        0.85        0.31     13.30 o
 -33   3   7      162.29      164.20     14.42 o
 -31   3   7     3849.16     3881.50     86.92 o
 -29   3   7     2417.08     2313.14     64.73 o
 -27   3   7       58.31       52.87     10.48 o
 -25   3   7       11.24        8.10      8.41 o
 -23   3   7      192.54      214.09     10.50 o
 -21   3   7      772.06      642.54     27.42 o
 -19   3   7       60.81       60.03      8.64 o
 -17   3   7       86.53       62.18      7.61 o
 -15   3   7      595.30      504.77     18.96 o
 -13   3   7     4838.10     4853.39    103.19 o
  -9   3   7      158.16      253.67     11.40 o
  -7   3   7     3425.92     3495.30     69.79 o
  -5   3   7      264.25      176.00      8.87 o
  -3   3   7        7.46        9.27      8.31 o
  -1   3   7      222.84      229.39     16.15 o
   1   3   7     3266.11     3884.86     77.88 o
   5   3   7       46.91       84.66      8.78 o
   9   3   7     1286.61     1077.86     30.02 o
  11   3   7        0.02        8.68     11.57 o
  13   3   7       15.50       57.42     15.12 o
  15   3   7      309.82      370.70     19.49 o
  17   3   7      226.25      171.82     12.31 o
  19   3   7      148.26      163.45     14.86 o
  21   3   7        1.83       15.74     14.96 o
  23   3   7     2038.56     2104.92     65.87 o
  25   3   7     1139.13     1100.21     51.96 o
  27   3   7       12.03       12.20     52.01 o
  29   3   7        0.08       33.22     23.83 o
  31   3   7     1218.49     1242.55     76.62 o
  33   3   7      854.99      897.76     67.46 o
  35   3   7      335.70      382.23     60.85 o
  37   3   7       83.52       70.78     65.64 o
 -44   4   7       49.28       35.47     28.45 o
 -42   4   7       36.14       11.31     14.48 o
 -40   4   7      690.90      692.99     27.94 o
 -38   4   7      134.77      101.34     23.54 o
 -36   4   7      289.03      275.41     25.56 o
 -34   4   7        2.64        3.43     10.66 o
 -32   4   7        1.82       11.90     12.55 o
 -30   4   7      157.73      134.61     13.55 o
 -28   4   7     2197.54     2277.36     55.49 o
 -26   4   7      918.20      923.26     37.12 o
 -24   4   7      344.90      357.05     22.74 o
 -22   4   7     1151.15     1171.65     35.26 o
 -20   4   7        6.91        9.10      9.06 o
 -18   4   7     1134.96     1152.61     33.98 o
 -16   4   7       28.25       26.84      6.95 o
 -12   4   7      536.00      462.16     18.64 o
 -10   4   7      218.72      279.45     12.42 o
  -8   4   7      337.94      286.17     12.08 o
  -6   4   7      562.01      559.59     22.48 o
  -2   4   7        0.61        6.67      5.35 o
   0   4   7       11.04       13.36      5.12 o
   2   4   7      858.09      714.51     20.66 o
   4   4   7       20.13       22.72      8.15 o
   6   4   7      326.04      384.42     18.45 o
   8   4   7     1401.77     1511.67     36.66 o
  10   4   7       65.96       81.90     13.88 o
  12   4   7       63.38       67.02      8.25 o
  14   4   7      182.03      262.77     40.99 o
  16   4   7      388.21      402.16     22.21 o
  18   4   7      404.05      486.91     26.07 o
  20   4   7       63.16       24.22     21.77 o
  22   4   7       42.37        6.76     18.60 o
  24   4   7       56.72       58.31     18.71 o
  26   4   7      542.16      606.40     47.36 o
  28   4   7       25.68       44.97     35.03 o
  30   4   7      120.55      156.45     42.14 o
  32   4   7      167.02      158.72     49.35 o
  34   4   7       73.52      116.50     44.63 o
 -41   5   7      497.87      496.88     29.10 o
 -39   5   7       76.02       88.28     25.83 o
 -37   5   7      359.83      426.54     31.46 o
 -35   5   7       66.44       75.91     14.44 o
 -33   5   7       13.83       16.24     18.80 o
 -31   5   7        0.00        8.52     11.43 o
 -29   5   7      160.99      167.87     14.44 o
 -27   5   7      261.77      277.08     20.61 o
 -25   5   7       64.10       44.76     19.85 o
 -23   5   7       52.48       48.33     14.41 o
 -21   5   7       17.52       13.83     11.72 o
 -19   5   7      885.80      964.14     37.97 o
 -17   5   7     1658.73     1732.96     58.10 o
 -15   5   7     2123.35     2125.19     82.16 o
 -13   5   7      161.60      134.86     17.80 o
 -11   5   7      493.97      402.23     27.28 o
  -9   5   7      106.92       78.00     12.27 o
  -7   5   7       43.23       33.55     10.71 o
  -5   5   7        5.99        8.95     10.14 o
  -3   5   7       38.51       32.54      8.94 o
  -1   5   7      111.19       92.29     13.02 o
   1   5   7      542.29      612.68     33.63 o
   3   5   7        0.37       -6.63      6.63 o
   5   5   7      363.71      368.21     14.87 o
   7   5   7      306.63      275.27     17.15 o
   9   5   7      674.33      770.36     37.36 o
  11   5   7      541.23      511.40     28.95 o
  13   5   7      536.59      532.79     24.05 o
  15   5   7      317.71      331.16     22.40 o
  17   5   7      707.86      645.13     35.31 o
  19   5   7      176.25      160.59     25.18 o
  21   5   7      369.55      369.23     28.07 o
  23   5   7        4.32      -19.95     22.90 o
  25   5   7        0.03       -9.53     17.09 o
  27   5   7      178.65      180.43     40.98 o
  29   5   7      885.87      827.86     82.41 o
  31   5   7      171.86      103.97     43.01 o
 -38   6   7      268.57      365.27     35.96 o
 -36   6   7       75.63      105.55     24.15 o
 -34   6   7       95.98      129.61     16.26 o
 -32   6   7       38.86       15.01     12.58 o
 -30   6   7       34.37       38.08     17.07 o
 -28   6   7      101.11      121.90     15.09 o
 -26   6   7      105.09      133.16     16.27 o
 -24   6   7      154.43      129.81     24.30 o
 -22   6   7      145.67      113.30     14.93 o
 -20   6   7      413.72      362.33     21.20 o
 -18   6   7       55.75       25.63     13.37 o
 -16   6   7        8.02       19.20     14.17 o
 -14   6   7      244.72      221.61     18.51 o
 -12   6   7      514.72      557.68     40.16 o
 -10   6   7       61.06       47.34     16.86 o
  -8   6   7      780.67      762.19     43.54 o
  -6   6   7      315.56      291.03     17.90 o
  -4   6   7      317.45      291.18     18.12 o
  -2   6   7     1139.68     1230.84     38.91 o
   0   6   7     1228.75     1181.83     38.17 o
   2   6   7     3931.65     3922.64     99.76 o
   4   6   7     2208.39     2321.55     60.31 o
   6   6   7     1034.18     1129.95     41.47 o
   8   6   7      422.46      465.45     21.85 o
  10   6   7      173.81      183.02     15.82 o
  12   6   7       24.00       32.65     13.49 o
  14   6   7       82.83       73.70     16.97 o
  16   6   7      111.94      111.51     18.07 o
  18   6   7      172.01      206.41     21.47 o
  20   6   7      172.46      176.58     27.75 o
  22   6   7        8.40       31.65     27.71 o
  24   6   7        6.47       27.01     21.40 o
  26   6   7      524.45      593.65     43.43 o
  28   6   7       45.10      186.57    170.95 o
 -31   7   7        7.17       41.58     15.08 o
 -29   7   7        0.00       19.38     17.31 o
 -27   7   7       26.05       19.84     24.94 o
 -25   7   7      237.24      208.86     21.38 o
 -23   7   7      270.38      293.82     23.84 o
 -21   7   7       39.08       66.56     15.87 o
 -19   7   7       10.72       30.08     14.70 o
 -17   7   7      380.34      332.26     23.43 o
 -15   7   7      204.11      181.35     18.86 o
 -13   7   7      154.78       77.60     15.85 o
 -11   7   7      218.01      209.47     17.95 o
  -9   7   7      373.38      336.60     20.47 o
  -7   7   7       47.76       16.43     13.46 o
  -5   7   7     1209.49     1212.04     40.67 o
  -3   7   7     1028.78     1104.31     38.02 o
  -1   7   7      105.99      141.73     16.59 o
   1   7   7      155.94      176.91     17.80 o
   3   7   7      177.62      161.06     17.11 o
   5   7   7      985.24      975.81     55.41 o
   7   7   7      603.04      658.30     28.10 o
   9   7   7       51.89       76.47     14.72 o
  11   7   7      108.54       93.10     16.32 o
  13   7   7       11.15        3.07     19.33 o
  15   7   7       36.03       47.06     16.06 o
  17   7   7      259.80      202.32     22.97 o
  19   7   7      336.38      306.35     31.43 o
  21   7   7        2.51       10.59     21.19 o
 -24   8   7        9.56       32.59     17.67 o
 -22   8   7        0.53        1.75     16.59 o
 -20   8   7       28.21       15.10     16.45 o
 -18   8   7      118.92      111.37     21.79 o
 -16   8   7      378.39      406.06     31.14 o
 -14   8   7       10.63       28.68     15.61 o
 -12   8   7      144.00      196.07     19.84 o
 -10   8   7       55.19       64.08     27.32 o
  -8   8   7       92.67      107.55     16.36 o
  -6   8   7       37.90       69.74     15.74 o
  -4   8   7        0.01       -1.83     14.42 o
  -2   8   7       38.35       43.05     15.39 o
   0   8   7       47.06       28.56     14.72 o
   2   8   7      360.39      387.85     24.69 o
   4   8   7       35.77       61.57     16.12 o
   6   8   7        8.20       19.61     16.44 o
   8   8   7      275.36      289.54     25.30 o
  10   8   7       41.81       61.79     27.75 o
  12   8   7       56.44       93.40     21.52 o
  14   8   7        2.99       22.92     16.67 o
 -48   0   8        7.72      164.86    181.25 o
 -46   0   8     1250.13     1073.25     77.98 o
 -44   0   8      218.93      166.45     35.88 o
 -42   0   8     2313.22     2048.84    112.24 o
 -40   0   8      383.67      380.38     61.49 o
 -38   0   8     1606.12     1485.87     69.96 o
 -36   0   8       35.06       44.21     37.80 o
 -34   0   8      366.34      254.60     28.62 o
 -32   0   8      333.90      383.30     33.23 o
 -30   0   8     1068.67      898.98     90.89 o
 -28   0   8      148.05      108.00     28.27 o
 -26   0   8       98.67       73.18     10.96 o
 -24   0   8      908.96      919.14     29.74 o
 -22   0   8    17836.93    17247.59    406.63 o
 -20   0   8    11000.66    11417.49    269.73 o
 -18   0   8     7438.60     8300.06    182.28 o
 -16   0   8        3.34       16.64      7.21 o
 -14   0   8      281.48      219.73     10.00 o
 -12   0   8        9.36        4.29      5.67 o
 -10   0   8     1602.74     1772.74     39.27 o
  -8   0   8      314.50      370.62     15.21 o
  -6   0   8      988.73     1092.89     28.77 o
  -4   0   8     8625.89     7674.70    181.23 o
  -2   0   8    38487.67    40473.70    937.30 o
   0   0   8     8868.89     9410.13    220.36 o
   2   0   8    93382.43    97120.50   2234.62 o
   4   0   8    36225.50    34274.47    870.38 o
   6   0   8    12622.92    12985.66    333.98 o
   8   0   8     9059.34     9006.58    323.22 o
  10   0   8     1536.94     1515.09     56.49 o
  12   0   8     3804.83     4173.93    134.49 o
  14   0   8       81.08       93.61     19.16 o
  16   0   8      132.89      158.71     19.73 o
  18   0   8      508.39      599.81     36.20 o
  20   0   8     1635.02     1489.55    152.69 o
  22   0   8     1362.12     1482.67     90.46 o
  24   0   8     3461.16     3386.02    172.61 o
  26   0   8      746.64      714.60     56.29 o
  28   0   8       55.14       35.72     37.37 o
  30   0   8        1.46        3.40     29.25 o
  32   0   8      590.31      798.17     63.33 o
  34   0   8       25.15       75.58     38.16 o
  36   0   8       15.79       51.33     65.22 o
  38   0   8      463.09      558.67     99.24 o
 -49   1   8        0.01       51.41     28.94 o
 -47   1   8        7.10       -9.19     28.07 o
 -45   1   8        2.12       -6.52     23.50 o
 -43   1   8        0.40       -5.52     16.09 o
 -41   1   8       38.56       74.55     17.64 o
 -39   1   8       78.89       70.04     18.35 o
 -37   1   8      333.94      355.96     22.80 o
 -35   1   8      102.88       89.31     18.51 o
 -33   1   8        0.00        6.17      9.48 o
 -31   1   8        0.61        4.28     11.09 o
 -29   1   8      427.62      377.56     17.25 o
 -27   1   8      304.02      342.26     14.63 o
 -25   1   8      115.74      157.17     11.31 o
 -23   1   8      530.60      593.58     17.01 o
 -21   1   8     4134.66     4439.93     89.75 o
 -17   1   8    10169.71    11156.66    184.50 o
 -15   1   8        8.60       10.04      4.71 o
 -11   1   8      527.54      603.45     14.03 o
  -9   1   8     3536.56     4119.13     68.04 o
  -5   1   8      943.57     1061.53     19.39 o
  -1   1   8     2805.21     3356.56     65.83 o
   1   1   8     2002.04     2233.13     47.30 o
   3   1   8     1232.05     1144.73     26.89 o
   5   1   8      875.15      895.55     27.10 o
   7   1   8     1450.16     1658.88     36.96 o
   9   1   8      561.73      423.81     16.59 o
  11   1   8      254.68      276.41     10.19 o
  13   1   8      184.98      163.05     11.25 o
  15   1   8     3444.84     3236.06     80.63 o
  17   1   8     4539.34     4727.84    124.37 o
  19   1   8     6780.76     6984.25    179.64 o
  21   1   8     4476.72     4505.56    137.41 o
  23   1   8     4404.29     4340.27    133.77 o
  25   1   8      941.57     1039.87     52.69 o
  27   1   8      394.53      428.77     40.77 o
  29   1   8       56.86        2.93     21.05 o
  31   1   8       49.72       84.21     24.85 o
  33   1   8        7.45       39.82     30.25 o
  35   1   8       81.44       81.82     35.93 o
  37   1   8       34.24       12.43     35.36 o
 -48   2   8       84.30       84.45     18.59 o
 -46   2   8      198.23      194.01     21.27 o
 -44   2   8      186.80      150.92     19.39 o
 -42   2   8      529.22      543.24     28.70 o
 -40   2   8     1769.85     1904.08     80.02 o
 -38   2   8      750.57      979.45     46.72 o
 -36   2   8      327.12      364.70     19.01 o
 -34   2   8       65.91       40.90     11.55 o
 -32   2   8      179.61      210.31     21.44 o
 -30   2   8      121.84       93.97     13.08 o
 -28   2   8        1.92        8.12     10.79 o
 -26   2   8       21.14       22.93      8.63 o
 -24   2   8      966.65     1146.52     47.47 o
 -22   2   8      877.28      949.98     24.59 o
 -20   2   8       49.20       38.11      7.36 o
 -18   2   8      413.24      355.15     16.26 o
 -16   2   8      269.27      346.79     17.16 o
 -14   2   8      209.54      246.24     10.74 o
 -12   2   8      514.28      381.53     12.02 o
 -10   2   8       23.05       17.08      5.08 o
  -8   2   8      880.45      946.28     25.80 o
  -6   2   8      481.97      558.55     13.29 o
  -4   2   8        7.70       13.09      3.84 o
  -2   2   8     1156.91     1112.99     22.28 o
   0   2   8    22750.06    24569.78    457.36 o
   2   2   8     6843.10     7777.31    147.63 o
   4   2   8      100.63      161.93      9.72 o
   6   2   8       79.28      122.83      5.96 o
   8   2   8     1015.41     1169.20     29.10 o
  12   2   8     2267.93     2246.45     62.47 o
  14   2   8      922.49      804.63     25.18 o
  16   2   8      143.91      173.28     20.64 o
  18   2   8     2255.97     2017.51     60.21 o
  20   2   8     5014.42     4998.82    130.94 o
  22   2   8      264.18      307.50     27.39 o
  24   2   8      342.92      308.15     28.17 o
  26   2   8     1853.39     1948.74     77.65 o
  28   2   8      387.76      392.29     43.09 o
  30   2   8       37.34       19.08     52.70 o
  32   2   8       36.88       40.11     35.94 o
  34   2   8       97.19       77.53     38.72 o
  36   2   8        4.97       46.81     39.77 o
 -47   3   8      141.52      149.37     29.87 o
 -45   3   8      236.81      246.66     25.98 o
 -43   3   8        0.01       23.77     16.08 o
 -41   3   8       93.12       68.14     21.20 o
 -39   3   8      417.31      452.30     21.48 o
 -37   3   8     1113.25     1069.64     34.62 o
 -35   3   8     2203.75     2300.14     68.52 o
 -33   3   8     1055.82     1145.56     42.50 o
 -31   3   8     4086.22     4045.45     89.74 o
 -29   3   8     4501.65     4243.10     93.04 o
 -27   3   8      914.88      859.61     30.91 o
 -25   3   8     2562.92     2522.65     58.45 o
 -23   3   8       42.75       49.46      9.14 o
 -21   3   8      693.21      680.70     22.19 o
 -19   3   8     1151.04     1340.23     34.63 o
 -17   3   8      341.55      397.70     16.81 o
 -15   3   8      758.14      700.18     21.56 o
 -13   3   8       25.19        5.52      6.32 o
 -11   3   8     1746.49     1681.31     50.97 o
  -9   3   8     8184.33     7662.94    147.69 o
  -7   3   8      208.34      177.50     10.89 o
  -5   3   8       31.49       62.65     11.01 o
  -1   3   8     1844.53     2098.76     48.38 o
   1   3   8     1115.29     1241.54     27.26 o
   3   3   8     2858.70     3168.40     64.60 o
   5   3   8      123.02      121.59     11.40 o
   7   3   8      214.87      255.12     23.12 o
   9   3   8      492.73      611.58     30.06 o
  11   3   8     3243.36     3601.30     86.73 o
  13   3   8        0.01        9.75     10.25 o
  15   3   8      753.85      693.62     27.43 o
  17   3   8     1634.33     1596.78     50.62 o
  19   3   8     3483.13     3595.57    112.55 o
  21   3   8     7093.65     7264.90    186.81 o
  23   3   8     2397.17     2582.58     90.19 o
  25   3   8       14.96       41.54     66.12 o
  27   3   8      400.94      539.82     64.32 o
  29   3   8      209.35      266.99     63.72 o
  31   3   8        9.03       -2.36     34.74 o
  33   3   8       25.53        2.85     37.83 o
  35   3   8        3.30       11.03     40.04 o
 -44   4   8       21.82       18.66     17.58 o
 -42   4   8     1118.77     1052.83     72.95 o
 -40   4   8      682.45      770.45     34.33 o
 -38   4   8       22.71       22.44     13.21 o
 -36   4   8       91.33       62.18     13.44 o
 -34   4   8      713.46      752.41     29.75 o
 -32   4   8      152.86      167.72     15.76 o
 -30   4   8      694.76      723.85     27.45 o
 -28   4   8     2396.18     2177.19     53.71 o
 -26   4   8     3746.92     3710.89     82.61 o
 -24   4   8      162.90      216.55     14.99 o
 -22   4   8      336.49      307.16     20.27 o
 -20   4   8       84.89       99.29     15.09 o
 -18   4   8      822.64      941.14     31.35 o
 -16   4   8     1053.20      998.94     30.64 o
 -14   4   8        2.61       -1.25      8.80 o
 -12   4   8        4.52       -8.80      8.80 o
 -10   4   8      355.40      303.58     15.71 o
  -8   4   8      108.78       97.61     12.20 o
  -6   4   8        5.21        2.40      6.28 o
  -4   4   8      543.18      546.92     16.35 o
  -2   4   8       42.47       18.23      8.00 o
   0   4   8     1587.47     1734.14     44.48 o
   2   4   8      862.89      889.72     27.38 o
   4   4   8      439.93      365.51     13.64 o
   6   4   8      110.40      137.26     12.26 o
   8   4   8     1515.43     1545.95     45.39 o
  10   4   8      189.06      232.00     11.66 o
  12   4   8      546.08      450.84     24.74 o
  14   4   8     5440.56     4990.11    149.15 o
  16   4   8      141.49      120.49     16.33 o
  18   4   8     1769.31     1806.92     56.98 o
  20   4   8     1425.21     1559.72     61.75 o
  22   4   8       71.46       81.17     18.79 o
  24   4   8      156.28      219.15     41.19 o
  26   4   8        8.89      -20.52     35.93 o
  28   4   8        1.03       33.33     35.30 o
  30   4   8        3.95       19.58     37.81 o
  32   4   8      146.88      167.46     45.36 o
 -41   5   8       33.25       29.79     14.59 o
 -39   5   8      692.07      710.56     30.05 o
 -37   5   8        0.02       11.89     13.79 o
 -35   5   8       17.32       10.29     11.68 o
 -33   5   8      493.32      498.79     28.58 o
 -31   5   8      114.41      118.59     25.48 o
 -29   5   8        0.02      -13.89     13.89 o
 -27   5   8       42.05       42.09     11.32 o
 -25   5   8        0.80        7.79     11.78 o
 -23   5   8      133.08       99.22     13.46 o
 -21   5   8      977.49      940.70     37.90 o
 -19   5   8      801.75      787.40     34.00 o
 -17   5   8      599.58      669.66     30.67 o
 -15   5   8      693.46      680.82     28.63 o
 -13   5   8      915.83      823.11     29.81 o
 -11   5   8      188.10      188.17     20.15 o
  -9   5   8       47.73       24.25     10.67 o
  -7   5   8        0.28        5.18     10.36 o
  -5   5   8        1.36        3.35      5.51 o
  -3   5   8      140.61      124.11     12.06 o
  -1   5   8       11.90       23.22     11.63 o
   1   5   8      146.48      164.18     16.75 o
   3   5   8       77.76      107.82     11.55 o
   5   5   8       15.91       12.05     10.44 o
   7   5   8        5.05        6.32     12.37 o
   9   5   8       14.28       -0.82     14.35 o
  11   5   8        1.02       27.31     11.89 o
  13   5   8     1415.91     1536.83     46.95 o
  15   5   8      149.64      202.54     19.75 o
  17   5   8      131.40      146.23     17.57 o
  19   5   8      458.55      491.52     43.46 o
  21   5   8     1506.82     1668.98     94.87 o
  23   5   8      320.89      364.58     30.43 o
  25   5   8        7.45       34.91     37.46 o
  27   5   8       33.03       29.99     38.01 o
  29   5   8        0.30       -2.43     36.21 o
 -36   6   8       14.44       14.35     17.97 o
 -34   6   8        9.92        6.77     13.22 o
 -32   6   8       35.38       13.83     20.70 o
 -30   6   8      192.36      212.73     19.59 o
 -28   6   8        0.07       21.14     16.89 o
 -26   6   8      160.70      174.76     32.66 o
 -24   6   8       10.56       -2.44     13.74 o
 -22   6   8        1.35       -2.75     13.26 o
 -20   6   8       38.67       41.15     13.89 o
 -18   6   8       10.28       -7.67     13.12 o
 -16   6   8      104.98      102.72     19.11 o
 -14   6   8        0.35       18.40     16.45 o
 -12   6   8      797.68      725.86     32.75 o
 -10   6   8      778.08      801.31     32.73 o
  -8   6   8        8.71       10.68     11.92 o
  -6   6   8      900.26      847.98     30.91 o
  -4   6   8      132.45      120.98     13.92 o
  -2   6   8       62.54       47.02     14.18 o
   0   6   8      728.88      701.59     33.15 o
   2   6   8     1792.67     1729.35     50.79 o
   4   6   8     2361.01     2558.84     65.67 o
   6   6   8     1130.12     1172.97     42.06 o
   8   6   8      157.08      160.68     15.27 o
  10   6   8        0.18       -9.27     14.10 o
  12   6   8      220.28      230.87     22.09 o
  14   6   8        0.40        7.58     26.46 o
  16   6   8        7.15        7.56     16.05 o
  18   6   8      126.65      159.24     25.11 o
  20   6   8      266.05      286.44     29.25 o
  22   6   8        1.44      -23.00     23.92 o
  24   6   8       37.92       55.93     37.50 o
 -31   7   8       85.29      107.41     17.12 o
 -29   7   8        1.21       16.20     18.03 o
 -27   7   8        7.26        7.97     22.04 o
 -25   7   8      110.70      111.40     22.25 o
 -23   7   8      317.84      254.95     27.13 o
 -21   7   8        2.75        9.25     15.54 o
 -19   7   8       83.65      207.44     95.82 o
 -17   7   8      132.84       99.84     21.56 o
 -15   7   8      237.36      201.57     31.62 o
 -13   7   8      158.06      129.95     16.63 o
 -11   7   8       19.89      -12.07     12.07 o
  -9   7   8        1.07       13.09     23.75 o
  -7   7   8      130.98      117.54     15.83 o
  -5   7   8      178.37      190.38     22.94 o
  -3   7   8     1164.77     1164.32     40.20 o
  -1   7   8     2732.72     2954.13     79.92 o
   1   7   8     1612.61     1579.87     48.72 o
   3   7   8      221.00      259.16     20.00 o
   5   7   8      835.23      892.36     38.34 o
   7   7   8      663.48      690.76     31.68 o
   9   7   8      149.53      146.07     18.69 o
  11   7   8      354.58      356.15     24.07 o
  13   7   8      210.79      211.76     26.12 o
  15   7   8        4.21      -14.43     15.40 o
  17   7   8      154.85      169.78     27.05 o
  19   7   8        1.66      -41.49     41.49 o
 -22   8   8       12.33       26.67     24.88 o
 -20   8   8       83.45       95.22     19.45 o
 -18   8   8      343.01      342.17     26.20 o
 -16   8   8      123.44      147.14     18.92 o
 -14   8   8       45.41       59.66     16.25 o
 -12   8   8        4.07        7.81     14.72 o
 -10   8   8      120.39      149.98     18.64 o
  -8   8   8       23.20       48.64     22.51 o
  -6   8   8       30.68       45.03     16.04 o
  -4   8   8        0.77       -6.53     14.56 o
  -2   8   8        5.18       -4.41     16.21 o
   0   8   8      114.26      118.20     20.40 o
   2   8   8       23.31        7.35     26.29 o
   4   8   8       44.58       26.67     17.12 o
   6   8   8       23.27       16.16     17.06 o
   8   8   8       15.96       20.75     29.13 o
  10   8   8        0.89       15.28     18.06 o
 -47   1   9       95.30       62.14     20.37 o
 -45   1   9      148.35      177.34     22.87 o
 -43   1   9        3.29        1.74     16.91 o
 -41   1   9      107.50       84.33     18.63 o
 -39   1   9       11.66       24.03     15.93 o
 -37   1   9      212.65      185.20     20.10 o
 -35   1   9      168.75      152.33     14.04 o
 -33   1   9      228.27      202.48     17.09 o
 -31   1   9       97.60       90.86     18.03 o
 -29   1   9       20.75       18.36      7.59 o
 -27   1   9     1211.62     1172.01     29.65 o
 -25   1   9     1175.58     1142.10     37.62 o
 -23   1   9      243.10      211.73     11.53 o
 -21   1   9       39.54       28.69      5.98 o
 -19   1   9       79.42       75.23      6.73 o
 -15   1   9        0.19       -1.04      6.76 o
 -13   1   9        9.22        8.82      5.25 o
 -11   1   9       61.50       92.10      6.13 o
  -9   1   9     2271.42     2284.20     41.23 o
  -7   1   9     1411.38     1559.52     29.36 o
  -5   1   9     6615.28     7368.99    113.42 o
  -3   1   9     2920.00     2892.19     49.89 o
  -1   1   9      990.27      903.97     22.16 o
   1   1   9     3518.34     3591.02     68.96 o
   3   1   9      171.14      137.73      8.15 o
   5   1   9       99.85      101.24      7.37 o
   7   1   9     2787.63     2616.31     56.93 o
   9   1   9     2517.63     2499.58     67.11 o
  11   1   9      187.37      218.03     13.30 o
  13   1   9        3.40       10.51      6.90 o
  15   1   9      542.56      573.98     43.12 o
  17   1   9       68.40       88.64     36.28 o
  19   1   9      142.92      113.02     19.38 o
  21   1   9       30.59       18.15     17.39 o
  23   1   9       64.15       57.09     24.30 o
  25   1   9        4.37      -10.74     18.50 o
  27   1   9       86.30      107.55     45.04 o
  29   1   9      103.05      241.18     50.46 o
  31   1   9      117.45       59.86     32.83 o
  33   1   9        6.45       19.46     53.99 o
  35   1   9       56.38       28.07     51.95 o
 -48   2   9        3.86       33.19     23.24 o
 -46   2   9       79.84       78.24     17.99 o
 -44   2   9        6.75       18.78     16.08 o
 -42   2   9       31.01       30.60     23.05 o
 -40   2   9       35.26       22.06     26.34 o
 -38   2   9        8.42       49.22     11.91 o
 -36   2   9      159.67      162.17     25.14 o
 -34   2   9       60.05       38.08     11.41 o
 -32   2   9        1.81       10.99     10.82 o
 -30   2   9      168.86      145.16     12.23 o
 -28   2   9       37.16        5.77     11.18 o
 -26   2   9      528.77      533.16     31.68 o
 -24   2   9      653.67      616.99     20.98 o
 -22   2   9     1511.65     1570.19     35.91 o
 -20   2   9      381.87      370.48     13.82 o
 -16   2   9      307.23      340.05     14.01 o
 -12   2   9     1831.36     1918.38     45.21 o
 -10   2   9      294.59      330.23     12.07 o
  -8   2   9     4251.33     4323.04     84.44 o
  -6   2   9     7045.78     6185.62    113.72 o
  -4   2   9     2959.71     2485.22     45.41 o
  -2   2   9     1510.53     1777.06     35.75 o
   2   2   9      284.25      253.96      9.18 o
   4   2   9      153.30      192.43      8.36 o
   6   2   9        4.17       30.87      5.91 o
   8   2   9      292.89      344.33     12.86 o
  10   2   9      515.39      511.01     15.31 o
  12   2   9     1726.54     1573.03     47.29 o
  14   2   9      690.05      752.44     27.71 o
  16   2   9       42.94       48.31     15.78 o
  18   2   9      282.42      277.45     16.24 o
  20   2   9     1326.49     1310.35     54.44 o
  22   2   9      158.71      135.54     32.75 o
  24   2   9       34.35      -18.40     56.53 o
  26   2   9      146.02      172.48     37.46 o
  28   2   9      102.14       76.63     35.62 o
  30   2   9      172.09      205.21     43.05 o
  32   2   9        1.31       45.27     35.53 o
  34   2   9       17.36       45.85     43.90 o
 -45   3   9       87.95      130.03     21.01 o
 -43   3   9      237.36      229.41     23.47 o
 -41   3   9       32.56        6.03     11.67 o
 -39   3   9       19.11       17.18     11.02 o
 -37   3   9       18.53       53.47     12.48 o
 -35   3   9      645.31      664.96     25.82 o
 -33   3   9      894.33     1009.11     32.95 o
 -31   3   9      666.32      690.04     39.90 o
 -29   3   9        1.31       33.80     11.65 o
 -27   3   9       57.12       49.23      9.82 o
 -25   3   9      280.77      277.33     13.54 o
 -23   3   9       30.72       20.65      7.72 o
 -21   3   9       24.22       39.07      8.20 o
 -19   3   9      211.77      206.93     13.11 o
 -17   3   9      116.14      175.16     14.38 o
 -15   3   9      389.47      395.88     21.72 o
 -13   3   9      769.55      675.51     30.93 o
 -11   3   9      118.80       81.27      8.77 o
  -9   3   9     2308.00     2443.60     54.59 o
  -7   3   9      264.22      292.99     12.59 o
  -5   3   9       27.97       19.81      7.36 o
  -3   3   9     1114.93     1275.14     31.28 o
  -1   3   9      128.69      159.10      9.23 o
   1   3   9      406.88      345.38     15.91 o
   3   3   9       59.48       48.77      8.34 o
   5   3   9      296.97      287.09     15.84 o
   7   3   9       60.99       49.75      8.55 o
   9   3   9      652.88      605.57     21.55 o
  11   3   9     1009.15     1013.71     30.76 o
  13   3   9        0.09       16.61     20.54 o
  15   3   9      710.22      698.55     27.23 o
  17   3   9        4.80      -28.62     28.62 o
  19   3   9      528.84      514.37     36.19 o
  21   3   9       75.36       31.76     30.05 o
  23   3   9        1.16      -16.55     27.84 o
  25   3   9       68.33      114.17     48.87 o
  27   3   9       86.52       87.18     44.30 o
  29   3   9       47.96       32.40     59.89 o
  31   3   9       26.25       49.93     37.71 o
  33   3   9        0.03      -34.45     37.23 o
 -44   4   9       14.80       19.92     15.93 o
 -42   4   9        4.82       24.59     13.85 o
 -40   4   9       35.63       56.89     17.57 o
 -38   4   9       20.97        9.04     18.55 o
 -36   4   9      475.14      514.09     33.51 o
 -34   4   9      253.11      223.27     27.45 o
 -32   4   9       54.02       65.77     16.03 o
 -30   4   9      384.53      384.51     20.02 o
 -28   4   9      897.82      972.67     29.96 o
 -26   4   9     2009.36     2204.82     53.52 o
 -24   4   9     4129.59     4012.49    104.71 o
 -22   4   9       20.36        2.69     11.06 o
 -20   4   9      295.50      259.90     19.82 o
 -18   4   9     1481.08     1411.26     41.46 o
 -16   4   9      576.01      511.03     26.13 o
 -14   4   9      449.40      574.72     21.67 o
 -12   4   9      330.80      393.94     17.75 o
 -10   4   9       27.38       10.71     11.08 o
  -8   4   9      396.07      439.28     14.89 o
  -6   4   9      344.07      391.30     14.64 o
  -4   4   9      461.95      573.48     19.86 o
  -2   4   9      275.56      312.38     14.54 o
   0   4   9     1658.35     1492.83     39.29 o
   2   4   9      177.09      134.89      9.92 o
   4   4   9       29.28       35.52     13.38 o
   6   4   9       65.45       59.93      9.92 o
   8   4   9     1127.51     1036.47     36.49 o
  10   4   9     1040.12     1074.53     39.97 o
  12   4   9      315.00      287.54     19.43 o
  14   4   9       69.79      112.64     18.59 o
  16   4   9      408.39      417.60     29.51 o
  18   4   9     1133.60     1360.11    109.12 o
  20   4   9      600.55      569.41     42.64 o
  22   4   9        7.19      -16.11     39.29 o
  24   4   9        9.97       -8.45     47.91 o
  26   4   9       42.24       54.44     37.05 o
  28   4   9        0.81      -37.85     37.85 o
  30   4   9      606.23      568.99     94.30 o
 -41   5   9       11.22       -3.32     19.92 o
 -39   5   9      122.67      126.36     15.71 o
 -37   5   9       30.62       35.37     13.06 o
 -35   5   9      103.64      130.50     16.78 o
 -33   5   9        7.31       18.16     12.40 o
 -31   5   9       61.25       65.28     14.68 o
 -29   5   9      484.27      456.35     22.05 o
 -27   5   9       54.79       41.78     16.08 o
 -25   5   9       32.32       16.31     13.34 o
 -23   5   9      437.46      488.10     29.28 o
 -21   5   9       22.32       26.10     13.47 o
 -19   5   9     1229.11     1148.33     44.17 o
 -17   5   9     1729.50     1728.17     68.99 o
 -15   5   9        3.79        0.84     11.30 o
 -13   5   9      385.53      428.54     26.19 o
 -11   5   9       40.23       32.75     11.34 o
  -9   5   9       25.96       26.68     11.25 o
  -7   5   9       21.17       14.97     10.78 o
  -5   5   9      501.70      472.49     21.14 o
  -3   5   9      539.02      604.61     24.07 o
  -1   5   9        1.01       -1.08     11.73 o
   1   5   9       68.87       54.40     10.93 o
   3   5   9       57.24       50.34     11.03 o
   5   5   9      175.37      185.90     13.97 o
   7   5   9     1000.90      935.18     34.12 o
   9   5   9        0.92       15.31     14.06 o
  11   5   9      330.27      349.32     22.51 o
  13   5   9       53.31       48.34     14.62 o
  15   5   9      249.06      258.90     27.55 o
  17   5   9        0.50       15.92     26.95 o
  19   5   9      513.40      505.16     34.54 o
  21   5   9      229.36      248.51     48.87 o
  23   5   9       18.17        9.50     33.28 o
  25   5   9        4.10      -26.05     58.45 o
  27   5   9      149.49      203.77     44.42 o
 -36   6   9        0.67       16.86     15.30 o
 -34   6   9        0.62        9.13     12.67 o
 -32   6   9       22.05       44.98     19.37 o
 -30   6   9      277.36      287.36     20.53 o
 -28   6   9        2.61      -15.80     15.80 o
 -26   6   9        5.22        0.93     22.33 o
 -24   6   9       27.32       15.48     14.02 o
 -22   6   9      615.84      668.40     38.46 o
 -20   6   9      102.20      125.75     17.51 o
 -18   6   9      486.02      450.97     29.57 o
 -16   6   9      315.04      266.55     31.14 o
 -14   6   9       81.24      101.76     14.66 o
 -12   6   9      235.28      199.59     17.33 o
 -10   6   9      202.02      210.08     24.14 o
  -8   6   9        5.90        3.68     13.11 o
  -6   6   9      454.01      476.34     45.77 o
  -4   6   9      180.22      147.05     21.18 o
  -2   6   9      310.34      243.29     17.51 o
   0   6   9       67.77      122.33     14.78 o
   2   6   9      945.97      851.36     38.85 o
   4   6   9      360.80      429.19     23.61 o
   6   6   9      468.19      492.12     25.87 o
   8   6   9        2.31       17.29     14.32 o
  10   6   9      287.35      279.39     20.59 o
  12   6   9       17.22       12.11     15.82 o
  14   6   9       40.21       45.18     25.02 o
  16   6   9      129.87      156.05     25.08 o
  18   6   9      501.86      590.01     55.68 o
  20   6   9      130.75      124.86     35.39 o
  22   6   9      133.13      189.68     43.29 o
 -29   7   9        1.15       33.75     16.92 o
 -27   7   9        0.61       -0.82     16.19 o
 -25   7   9       25.39       53.68     24.12 o
 -23   7   9      179.03      166.30     20.41 o
 -21   7   9       54.26       49.41     16.19 o
 -19   7   9      137.57      147.83     22.52 o
 -17   7   9       57.21       41.39     21.56 o
 -15   7   9      111.57      127.98     17.90 o
 -13   7   9        2.31       17.53     17.50 o
 -11   7   9       17.68       18.30     15.34 o
  -9   7   9       15.64       21.72     13.53 o
  -7   7   9       45.42       29.91     14.16 o
  -5   7   9       31.65       46.84     14.21 o
  -3   7   9     1711.23     1720.78     51.91 o
  -1   7   9      999.05     1163.29     45.30 o
   1   7   9        4.28      -22.66     26.35 o
   3   7   9      178.60      192.18     24.79 o
   5   7   9      520.09      558.97     30.54 o
   7   7   9      622.71      576.29     33.76 o
   9   7   9      622.86      739.46     33.63 o
  11   7   9      221.90      247.84     21.41 o
  13   7   9      247.77      235.95     27.47 o
  15   7   9       10.46       31.12     24.11 o
  17   7   9        0.01      -23.43     23.43 o
 -18   8   9        2.48       22.63     16.81 o
 -16   8   9       76.32       60.80     18.82 o
 -14   8   9      211.09      224.70     21.15 o
 -12   8   9        3.36       -4.18     14.65 o
 -10   8   9      160.18      193.33     19.34 o
  -8   8   9      185.69      166.56     20.44 o
  -6   8   9        7.57       10.56     15.86 o
  -4   8   9        0.89       -7.10     16.80 o
  -2   8   9       60.05       76.23     18.64 o
   0   8   9       39.40       57.46     18.36 o
   2   8   9        0.00      -16.55     16.55 o
   4   8   9      107.94      123.95     22.68 o
   6   8   9        8.01       -1.60     17.54 o
 -48   0  10       52.61       34.21     30.24 o
 -46   0  10      247.39      254.82     37.05 o
 -44   0  10       46.65       55.30     26.78 o
 -42   0  10      420.46      385.18     38.07 o
 -40   0  10        9.87       55.64     25.22 o
 -38   0  10      571.50      585.28     42.46 o
 -36   0  10       92.96       71.26     29.31 o
 -34   0  10       23.72       -3.98     19.14 o
 -32   0  10       19.22       21.13     20.04 o
 -30   0  10     1029.30     1139.12     42.52 o
 -28   0  10       48.08       45.56     10.93 o
 -26   0  10      264.39      372.85     28.44 o
 -24   0  10     1726.35     2142.68     94.10 o
 -22   0  10     2256.07     2450.50     69.50 o
 -20   0  10     2528.01     2351.06     56.34 o
 -18   0  10      210.24      147.10     11.30 o
 -16   0  10     1235.14     1066.28     34.93 o
 -14   0  10     1647.85     1382.56     40.34 o
 -12   0  10     2909.00     3271.19     79.22 o
 -10   0  10     2672.01     2786.41     76.68 o
  -8   0  10       87.14      126.92     10.40 o
  -6   0  10     3979.90     4164.32    120.34 o
  -4   0  10       49.80       42.38      9.67 o
   0   0  10     2692.30     2609.28     66.16 o
   2   0  10    24085.40    23574.93    548.23 o
   4   0  10     3303.17     3204.23     79.42 o
   6   0  10       43.53       60.67      6.57 o
   8   0  10      275.77      338.18     28.25 o
  10   0  10        2.31       19.65     24.19 o
  12   0  10        2.25        1.03     20.59 o
  14   0  10      830.48      921.97     53.00 o
  16   0  10      685.62      590.62     86.79 o
  18   0  10        0.30       -3.54     23.09 o
  20   0  10      407.96      385.45     38.77 o
  22   0  10      171.22      107.18     40.91 o
  24   0  10      202.81      128.26     58.12 o
  26   0  10      860.25      888.89    104.27 o
  28   0  10      825.47      750.08    100.19 o
  30   0  10       46.99      -18.38     60.49 o
  32   0  10       97.86       55.03     66.62 o
 -47   1  10       10.93       24.12     20.95 o
 -45   1  10        5.86      -12.67     18.84 o
 -43   1  10        2.89       -9.53     21.03 o
 -41   1  10      177.73      181.71     21.43 o
 -39   1  10      194.66      138.97     19.68 o
 -37   1  10        3.19      -15.20     15.26 o
 -35   1  10     1685.64     1785.73     63.57 o
 -33   1  10      368.41      341.48     18.35 o
 -31   1  10      319.48      345.46     17.75 o
 -29   1  10       78.02       74.71     15.00 o
 -27   1  10      153.89      210.93     13.18 o
 -25   1  10      135.89      170.41     11.50 o
 -23   1  10      893.94      787.38     20.78 o
 -21   1  10        4.09        4.62      5.73 o
 -19   1  10      263.72      313.83     12.20 o
 -17   1  10     1823.39     2196.51     41.55 o
 -15   1  10     1741.85     1715.83     32.79 o
 -13   1  10     2594.40     2892.88     53.75 o
 -11   1  10     3979.31     3806.30     69.05 o
  -9   1  10      153.11       99.68      8.09 o
  -7   1  10      575.71      576.00     15.01 o
  -5   1  10      585.92      438.95     12.04 o
  -3   1  10     1782.28     1942.38     38.35 o
  -1   1  10       86.74       58.49      9.07 o
   1   1  10     1190.81     1132.89     25.84 o
   3   1  10     2458.67     2351.42     45.90 o
   5   1  10      201.66      291.14     17.38 o
   7   1  10      414.53      453.56     16.51 o
   9   1  10      134.84       98.40      9.15 o
  11   1  10       76.72       87.74      9.37 o
  13   1  10      224.70      215.93     36.86 o
  15   1  10       54.48       57.91     23.42 o
  17   1  10     1331.20     1216.71     72.88 o
  19   1  10      728.04      825.38     66.12 o
  21   1  10       10.84       20.27     27.95 o
  23   1  10      155.64      137.40     33.09 o
  25   1  10     1664.04     1831.40     88.17 o
  27   1  10        0.01      -28.95     29.11 o
  29   1  10       43.25        9.00     49.77 o
  31   1  10       19.47       48.27     55.19 o
  33   1  10      100.19       89.86     58.21 o
 -46   2  10      549.17      647.62     42.45 o
 -44   2  10       18.56       20.08     23.43 o
 -42   2  10      166.99      149.70     27.58 o
 -40   2  10      166.90      248.74     19.54 o
 -38   2  10       94.66      101.60     13.90 o
 -36   2  10       60.96       65.30     12.79 o
 -34   2  10      140.66      161.54     14.77 o
 -32   2  10      288.48      296.18     17.89 o
 -30   2  10        1.73       -6.76      9.46 o
 -28   2  10      312.07      317.29     17.06 o
 -26   2  10      288.00      328.56     15.58 o
 -24   2  10       28.14       21.23      8.50 o
 -22   2  10      264.15      325.92     13.21 o
 -20   2  10      125.76      132.30      9.52 o
 -18   2  10        7.20        3.19      9.29 o
 -16   2  10      722.20      689.04     23.99 o
 -14   2  10      159.24      173.73     14.26 o
 -12   2  10       64.67       54.52      7.60 o
 -10   2  10       48.14       45.71      7.40 o
  -8   2  10      241.02      262.64     13.19 o
  -6   2  10     1481.43     1583.29     32.33 o
  -4   2  10      773.64      689.02     18.91 o
  -2   2  10       18.12       12.37      4.41 o
   0   2  10      511.01      498.63     14.75 o
   2   2  10      162.32      202.71     13.43 o
   4   2  10     2371.82     2312.11     46.47 o
   6   2  10      577.52      573.59     16.46 o
   8   2  10       14.53       44.91      9.57 o
  10   2  10     2890.07     3013.78    101.69 o
  12   2  10        3.32      -14.61     15.80 o
  14   2  10      141.13      200.18     31.97 o
  16   2  10      575.41      550.99     43.09 o
  18   2  10     1515.44     1627.21     78.02 o
  20   2  10      752.03      727.27     62.86 o
  22   2  10      252.46      356.27     41.18 o
  24   2  10      512.43      503.96     48.20 o
  26   2  10       94.51       26.87     34.67 o
  28   2  10       26.81      -19.32     32.41 o
  30   2  10        9.00      120.34     44.08 o
  32   2  10       17.14      -23.50     55.55 o
 -45   3  10      127.27      169.66     23.20 o
 -43   3  10        4.66       15.03     12.01 o
 -41   3  10       10.70       29.75     14.10 o
 -39   3  10      329.60      288.30     20.04 o
 -37   3  10      316.68      335.66     19.76 o
 -35   3  10      150.29      183.84     16.34 o
 -33   3  10      493.51      540.33     23.17 o
 -31   3  10      288.19      372.78     19.41 o
 -29   3  10        8.06       28.23     11.23 o
 -27   3  10     1618.07     1674.12     41.77 o
 -25   3  10      889.71      905.57     26.94 o
 -23   3  10      959.50      987.04     31.62 o
 -21   3  10      262.02      257.53     13.68 o
 -19   3  10       58.00       46.81     19.77 o
 -17   3  10        5.93       -8.33      8.33 o
 -15   3  10      253.78      274.38     15.53 o
 -13   3  10      858.05      936.70     30.43 o
 -11   3  10        3.38        6.36      7.53 o
  -9   3  10     3335.69     3455.67     84.17 o
  -7   3  10     6116.36     6204.84    137.55 o
  -5   3  10      646.82      692.20     20.67 o
  -3   3  10      231.63      227.53     11.15 o
  -1   3  10        0.76       10.38      7.45 o
   1   3  10      152.32      112.32     15.91 o
   3   3  10      727.68      727.44     24.96 o
   5   3  10      706.07      695.49     24.42 o
   7   3  10     2858.22     2855.35     69.92 o
   9   3  10     1372.44     1150.12     41.99 o
  11   3  10     2145.72     1869.69     56.04 o
  13   3  10     1238.73     1183.77     61.28 o
  15   3  10      872.45      746.64     36.75 o
  17   3  10      307.50      273.11     36.23 o
  19   3  10       16.52       -3.93     42.64 o
  21   3  10      108.65       50.33     31.27 o
  23   3  10      205.84      202.52     38.92 o
  25   3  10     1120.87     1236.17    134.63 o
  27   3  10       24.00        2.68     35.11 o
  29   3  10      105.11      132.42     43.06 o
  31   3  10      621.23      720.60     64.47 o
 -42   4  10       81.51      130.79     16.65 o
 -40   4  10      164.62      151.14     15.79 o
 -38   4  10        1.04       -4.17     11.59 o
 -36   4  10       11.59        7.33     11.84 o
 -34   4  10       13.78       14.42     12.37 o
 -32   4  10       14.64        8.54     10.82 o
 -30   4  10      608.80      600.43     29.98 o
 -28   4  10      378.28      372.68     18.30 o
 -26   4  10      252.14      271.64     16.38 o
 -24   4  10      161.98      179.06     20.23 o
 -22   4  10      246.27      218.25     25.48 o
 -20   4  10     1580.52     1492.64     53.88 o
 -18   4  10      112.22      133.33     14.17 o
 -16   4  10      183.67      180.42     15.10 o
 -14   4  10      151.56      206.58     30.18 o
 -12   4  10        0.99       -0.28      9.41 o
 -10   4  10       71.37       59.54     10.07 o
  -8   4  10      298.28      322.95     14.69 o
  -6   4  10     2655.52     2735.37     66.77 o
  -4   4  10       85.98      111.19     17.13 o
  -2   4  10      447.38      513.04     19.16 o
   0   4  10       33.38       50.85      9.66 o
   2   4  10        0.10        3.19      9.38 o
   4   4  10     1291.95     1316.43     66.85 o
   6   4  10     2447.58     2400.10     71.79 o
   8   4  10      130.88      152.90     28.19 o
  10   4  10     2298.94     2556.89     73.46 o
  12   4  10      162.25      190.56     19.25 o
  14   4  10     1971.98     2110.02     74.88 o
  16   4  10      155.32      135.29     20.92 o
  18   4  10      436.31      435.09     45.61 o
  20   4  10      203.88      114.89     35.37 o
  22   4  10        5.33      -14.57     32.56 o
  24   4  10        4.51      -31.33     31.33 o
  26   4  10       50.84       38.36     35.83 o
  28   4  10       43.28       60.29     40.28 o
 -39   5  10        0.02        2.46     14.47 o
 -37   5  10        4.29       -3.93     15.21 o
 -35   5  10        0.65      -11.52     11.52 o
 -33   5  10       82.10      115.12     16.01 o
 -31   5  10        0.05      -10.59     10.59 o
 -29   5  10       47.58       56.10     12.77 o
 -27   5  10       22.43       26.38     14.24 o
 -25   5  10        7.60      -12.69     13.62 o
 -23   5  10       92.56      114.65     20.07 o
 -21   5  10      247.98      230.37     26.69 o
 -19   5  10       19.31       27.27     13.89 o
 -17   5  10      443.99      501.86     25.13 o
 -15   5  10      378.98      377.78     32.47 o
 -13   5  10       55.21       61.96     13.06 o
 -11   5  10      362.13      355.29     20.44 o
  -9   5  10       94.22       93.04     17.98 o
  -7   5  10      448.79      484.79     22.02 o
  -5   5  10      815.66      851.81     29.99 o
  -3   5  10       21.71        0.69     10.09 o
  -1   5  10       61.38       57.96     14.08 o
   1   5  10     1446.17     1439.16     51.74 o
   3   5  10       44.44       62.09     14.20 o
   5   5  10        0.07       11.24     12.09 o
   7   5  10      692.51      619.23     26.86 o
   9   5  10       57.34       53.03     17.60 o
  11   5  10      307.85      356.57     22.76 o
  13   5  10      338.68      334.17     29.28 o
  15   5  10      350.12      316.86     51.91 o
  17   5  10        8.72      -22.72     22.72 o
  19   5  10       70.61      100.11     40.72 o
  21   5  10        1.35      -29.96     42.16 o
  23   5  10        0.53       22.27     38.81 o
  25   5  10        9.00      -11.97     41.36 o
 -34   6  10       28.57       60.39     16.29 o
 -32   6  10        8.71       -7.17     13.22 o
 -30   6  10        0.92        3.33     12.04 o
 -28   6  10        8.65        6.82     15.86 o
 -26   6  10        5.96       15.17     14.68 o
 -24   6  10        0.75        0.29     14.43 o
 -22   6  10       25.30       29.66     18.21 o
 -20   6  10        0.74        2.48     13.89 o
 -18   6  10      302.12      304.18     22.52 o
 -16   6  10       51.69       39.07     15.04 o
 -14   6  10       34.01       35.99     13.50 o
 -12   6  10      217.17      193.93     18.03 o
 -10   6  10      659.66      665.14     37.30 o
  -8   6  10      112.73      111.62     14.62 o
  -6   6  10       40.12       27.84     12.93 o
  -4   6  10      206.88      212.96     21.63 o
  -2   6  10      147.10      112.29     16.87 o
   0   6  10      302.86      354.30     23.59 o
   2   6  10        0.00       -0.34     18.89 o
   4   6  10       57.32       76.14     15.28 o
   6   6  10      669.70      620.93     29.47 o
   8   6  10       12.79        7.79     14.40 o
  10   6  10       19.96       18.70     14.53 o
  12   6  10      236.34      302.51     37.22 o
  14   6  10      315.80      397.68     33.82 o
  16   6  10        2.19       31.93     21.05 o
  18   6  10        3.85       29.48     34.96 o
  20   6  10       62.30      130.00     45.99 o
 -27   7  10      113.11      148.51     20.80 o
 -25   7  10      239.76      242.40     25.75 o
 -23   7  10       52.95       17.37     17.20 o
 -21   7  10       45.05       39.38     16.32 o
 -19   7  10      157.36      153.46     20.10 o
 -17   7  10      143.96      140.26     18.69 o
 -15   7  10      100.99       92.65     16.74 o
 -13   7  10        9.27       19.87     14.84 o
 -11   7  10        3.91        2.76     15.59 o
  -9   7  10       17.14       25.86     16.09 o
  -7   7  10      952.44      993.86     43.01 o
  -5   7  10       35.19       72.49     17.13 o
  -3   7  10       44.97       69.22     16.75 o
  -1   7  10      310.09      395.57     25.94 o
   1   7  10       20.63        7.65     14.98 o
   3   7  10      107.72      134.05     35.98 o
   5   7  10       32.91       33.28     16.98 o
   7   7  10      193.89      250.93     28.55 o
   9   7  10       15.84       21.94     18.84 o
  11   7  10       24.35       40.56     25.30 o
  13   7  10       13.19       14.21     20.39 o
 -14   8  10       35.94       35.92     18.90 o
 -12   8  10       97.15       95.82     18.87 o
 -10   8  10        0.00       21.00     16.56 o
  -8   8  10      302.13      321.27     30.94 o
  -6   8  10       90.40       82.73     22.21 o
  -4   8  10        3.42      -16.96     23.35 o
  -2   8  10       65.53       86.95     19.64 o
   0   8  10       33.19       57.64     25.50 o
 -47   1  11       20.02       98.44     44.81 o
 -45   1  11       34.77       63.91     22.52 o
 -43   1  11        5.18       16.22     18.16 o
 -41   1  11        1.12       -6.44     20.64 o
 -39   1  11        4.28        3.09     17.69 o
 -37   1  11        5.05      -11.57     11.57 o
 -35   1  11      137.94      134.79     14.06 o
 -33   1  11      106.04      106.01     12.98 o
 -31   1  11       50.83       48.37     10.77 o
 -29   1  11      222.20      211.86     14.46 o
 -27   1  11       67.04       78.97     11.17 o
 -25   1  11       13.05       12.17      7.52 o
 -23   1  11      204.02      152.40      9.87 o
 -21   1  11      130.60      100.29      8.70 o
 -19   1  11      637.06      584.32     16.38 o
 -17   1  11       53.23       26.69      6.31 o
 -15   1  11     1129.46     1115.69     25.57 o
 -13   1  11       20.30       14.71      5.49 o
 -11   1  11        6.77        3.16      6.20 o
  -9   1  11       38.97       27.91      5.90 o
  -7   1  11       30.93       25.30      5.72 o
  -5   1  11     2647.04     2822.73     52.99 o
  -3   1  11      148.74      114.98      8.25 o
  -1   1  11       76.35      112.02      8.40 o
   1   1  11      136.41      141.13      7.67 o
   3   1  11       92.73       95.91      7.13 o
   5   1  11       73.24      100.28      8.50 o
   7   1  11      422.30      397.49     14.11 o
   9   1  11       38.27       27.87     13.66 o
  11   1  11      927.29      917.38     46.07 o
  13   1  11       21.85       19.63     21.17 o
  15   1  11      114.33      172.78     28.75 o
  17   1  11      220.15      230.55     31.98 o
  19   1  11      426.12      516.55     73.78 o
  21   1  11       81.20      100.45     30.37 o
  23   1  11       28.00      101.83     50.64 o
  25   1  11        2.43       -8.83     48.08 o
  27   1  11       69.53       31.36     44.58 o
  29   1  11      107.25      135.70     49.75 o
  31   1  11       47.19       71.56     51.71 o
 -46   2  11      138.81      132.31     36.45 o
 -44   2  11        9.32       18.05     23.65 o
 -42   2  11       52.04       44.64     15.21 o
 -40   2  11       59.46       56.88     13.64 o
 -38   2  11       56.03       69.45     13.68 o
 -36   2  11       41.23       55.22     13.37 o
 -34   2  11       66.14       49.72     14.35 o
 -32   2  11        2.27       -9.79      9.79 o
 -30   2  11      154.01      194.70     16.75 o
 -28   2  11      405.79      342.73     16.78 o
 -26   2  11       19.11       10.13      9.17 o
 -24   2  11      206.12      177.15     11.62 o
 -22   2  11       11.90       17.93      9.63 o
 -20   2  11      656.64      703.66     26.14 o
 -18   2  11        0.59       11.27      8.68 o
 -16   2  11      258.52      262.52     16.32 o
 -14   2  11       99.67       96.34      7.91 o
 -12   2  11      282.24      227.31      9.97 o
 -10   2  11      686.29      752.27     18.48 o
  -8   2  11        2.93       -3.29      6.09 o
  -6   2  11      757.77      597.09     15.32 o
  -4   2  11      428.09      350.84     13.88 o
  -2   2  11        0.64        6.07      6.93 o
   0   2  11       47.69       57.56      5.93 o
   2   2  11     2097.39     2000.70     44.21 o
   4   2  11      382.50      441.34     17.26 o
   6   2  11      143.12       92.70      9.75 o
   8   2  11     1946.72     1837.31     53.39 o
  10   2  11      349.59      285.82     21.33 o
  12   2  11      103.61      120.59     18.37 o
  14   2  11      154.01      221.99     30.40 o
  16   2  11      616.78      626.99     57.97 o
  18   2  11      471.66      608.46     46.88 o
  20   2  11       39.29       30.81     29.70 o
  22   2  11        3.25       -7.97     34.50 o
  24   2  11       61.30       36.61     33.95 o
  26   2  11       37.03       92.60     89.11 o
  28   2  11        1.41       64.44     93.43 o
  30   2  11        7.52      -52.07     52.07 o
 -43   3  11        0.60        8.79     13.43 o
 -41   3  11      123.63      121.24     14.73 o
 -39   3  11       74.10       72.93     19.05 o
 -37   3  11      238.23      269.77     25.62 o
 -35   3  11       38.31       53.39     12.57 o
 -33   3  11       97.88      113.63     13.84 o
 -31   3  11     1592.91     1624.19     46.97 o
 -29   3  11      730.59      711.59     28.39 o
 -27   3  11      534.45      489.57     23.71 o
 -25   3  11       61.73       47.37     10.49 o
 -23   3  11      647.16      624.41     43.52 o
 -21   3  11       41.41       39.65     12.95 o
 -19   3  11      414.72      365.27     29.23 o
 -17   3  11        0.08       10.71     10.88 o
 -15   3  11      824.76      722.31     47.34 o
 -13   3  11      141.59      148.62     12.05 o
 -11   3  11       54.23       33.52     14.69 o
  -9   3  11      735.13      744.76     22.73 o
  -7   3  11       21.57       11.16      6.67 o
  -5   3  11      705.04      776.46     23.68 o
  -3   3  11        0.13       -3.98      7.45 o
  -1   3  11      193.41      181.37     13.68 o
   1   3  11       87.82      112.04     12.99 o
   3   3  11        4.66       -2.48      7.90 o
   5   3  11       36.92       38.28     10.20 o
   7   3  11       52.58       99.79     18.56 o
   9   3  11      204.18      211.31     24.74 o
  11   3  11        6.41       21.80     15.59 o
  13   3  11      652.74      575.44     34.64 o
  15   3  11       34.31       30.52     27.90 o
  17   3  11      613.29      664.77     69.69 o
  19   3  11       16.24       62.24     39.29 o
  21   3  11      125.20      105.94     35.11 o
  23   3  11       62.11       37.42     33.05 o
  25   3  11      118.33      202.97     41.28 o
  27   3  11       41.84        7.70     55.63 o
 -42   4  11       61.44       87.47     36.51 o
 -40   4  11       10.29        8.97     18.80 o
 -38   4  11        4.90      -17.46     17.46 o
 -36   4  11       29.07       27.57     12.00 o
 -34   4  11      162.48      151.70     16.35 o
 -32   4  11      189.29      160.93     15.69 o
 -30   4  11       70.19       55.41     12.37 o
 -28   4  11      455.90      452.47     21.52 o
 -26   4  11      384.51      410.08     59.10 o
 -24   4  11        0.05       16.51     12.21 o
 -22   4  11      268.95      292.05     21.02 o
 -20   4  11       54.79       65.28     13.74 o
 -18   4  11      501.27      521.08     24.39 o
 -16   4  11      156.76      184.57     17.46 o
 -14   4  11      374.38      422.41     23.32 o
 -12   4  11      162.97      174.29     18.42 o
 -10   4  11       25.28       43.10     12.62 o
  -8   4  11        1.30       -1.95      9.58 o
  -6   4  11       40.19       18.84     10.44 o
  -4   4  11     3636.79     3660.57     91.42 o
  -2   4  11      253.06      310.08     18.80 o
   0   4  11      127.43      141.53     13.38 o
   2   4  11       54.02       35.46     11.44 o
   4   4  11      151.98      121.12     13.06 o
   6   4  11       87.76       93.18     16.34 o
   8   4  11      183.46      191.86     30.43 o
  10   4  11      173.72      191.93     29.93 o
  12   4  11       27.68       38.84     17.81 o
  14   4  11       40.35       59.37     29.74 o
  16   4  11        5.68       -6.25     48.28 o
  18   4  11      107.40       46.70     32.27 o
  20   4  11        0.25      -10.21     31.34 o
  22   4  11       64.45      114.76     39.29 o
  24   4  11      100.34      137.08     40.33 o
  26   4  11       42.43       29.87     49.79 o
 -37   5  11      100.90      101.95     16.30 o
 -35   5  11       27.99       24.14     13.32 o
 -33   5  11      112.14      115.05     28.77 o
 -31   5  11       18.86        5.42     10.91 o
 -29   5  11        9.69        7.04     13.24 o
 -27   5  11      542.34      469.35     35.93 o
 -25   5  11        0.91       -5.56     13.89 o
 -23   5  11        4.81       -3.60     13.89 o
 -21   5  11      575.97      560.12     57.49 o
 -19   5  11       19.90       11.19     12.61 o
 -17   5  11       94.55      106.84     14.98 o
 -15   5  11      572.50      454.58     24.00 o
 -13   5  11      380.80      355.43     37.59 o
 -11   5  11      356.30      371.27     23.94 o
  -9   5  11        3.38        6.85     11.44 o
  -7   5  11       41.90       57.62     12.30 o
  -5   5  11       61.83       65.22     13.48 o
  -3   5  11       28.25       13.41     13.19 o
  -1   5  11      471.93      486.93     33.29 o
   1   5  11      220.59      206.83     20.29 o
   3   5  11        2.70        4.04     12.06 o
   5   5  11      337.03      317.10     19.85 o
   7   5  11        0.26       -6.01     15.49 o
   9   5  11       63.01       45.56     17.66 o
  11   5  11       49.17       26.80     23.92 o
  13   5  11      261.31      199.78     25.51 o
  15   5  11      101.89      103.06     34.57 o
  17   5  11      189.92      225.19     40.00 o
  19   5  11        0.65      -22.85     32.21 o
  21   5  11        1.59      -10.29     34.50 o
 -32   6  11        0.30       -5.92     12.68 o
 -30   6  11       18.15       40.07     16.62 o
 -28   6  11        2.98      -14.35     14.35 o
 -26   6  11       10.17      -13.63     13.63 o
 -24   6  11       38.38       61.88     16.58 o
 -22   6  11        3.53      -13.74     13.74 o
 -20   6  11       29.83       17.80     15.16 o
 -18   6  11        1.80        1.21     13.74 o
 -16   6  11      202.21      257.63     39.37 o
 -14   6  11       10.89        4.37     13.12 o
 -12   6  11       14.09       -0.16     12.01 o
 -10   6  11       85.77       79.96     15.41 o
  -8   6  11        3.58       -6.85     13.19 o
  -6   6  11      230.37      213.29     23.81 o
  -4   6  11      381.85      352.15     23.11 o
  -2   6  11     1156.59     1273.11     82.83 o
   0   6  11      121.69      120.34     19.67 o
   2   6  11      601.53      559.65     28.83 o
   4   6  11     1167.76     1221.51     44.04 o
   6   6  11      741.28      710.58     50.47 o
   8   6  11      230.70      246.25     36.03 o
  10   6  11       43.34       60.19     18.95 o
  12   6  11        2.84        5.21     17.67 o
  14   6  11       32.47       17.22     34.50 o
  16   6  11       47.32       24.09     35.38 o
 -25   7  11       79.60       63.77     29.11 o
 -23   7  11       22.09       43.53     17.84 o
 -21   7  11      179.62      193.37     22.06 o
 -19   7  11        0.00        6.50     16.81 o
 -17   7  11        3.54       16.60     28.17 o
 -15   7  11       19.06       -9.43     17.73 o
 -13   7  11       52.73       49.11     16.45 o
 -11   7  11       15.80       -2.78     15.47 o
  -9   7  11      215.54      243.05     24.32 o
  -7   7  11       92.97      106.89     18.74 o
  -5   7  11       79.61       56.83     16.34 o
  -3   7  11       67.89       57.78     18.12 o
  -1   7  11        0.00       29.16     20.18 o
   1   7  11      120.17      113.29     23.86 o
   3   7  11      505.65      540.24     34.77 o
   5   7  11      116.63      162.60     22.56 o
   7   7  11       86.28       88.34     23.62 o
   9   7  11        5.04        0.64     22.04 o
 -46   0  12      408.55      415.96     47.73 o
 -44   0  12      148.48      103.56     59.75 o
 -42   0  12        1.17       25.98     26.92 o
 -40   0  12      860.80      766.93     71.37 o
 -38   0  12       12.24       17.46     31.53 o
 -36   0  12      173.31      220.51     33.97 o
 -34   0  12      127.66      111.93     28.17 o
 -32   0  12      511.74      496.59     29.34 o
 -30   0  12       35.04       46.47     13.55 o
 -28   0  12        2.04       -4.68     11.02 o
 -26   0  12      293.43      254.09     17.51 o
 -24   0  12        2.16       14.01     10.12 o
 -22   0  12     1074.76     1000.87     36.81 o
 -20   0  12     3851.59     3999.75    123.59 o
 -18   0  12      688.84      653.07     29.70 o
 -16   0  12     1317.23     1142.92     35.15 o
 -14   0  12     1270.28     1367.49     40.82 o
 -12   0  12      579.54      552.16     24.00 o
 -10   0  12     3236.80     2939.82     91.75 o
  -8   0  12     5371.70     5123.71    126.90 o
  -6   0  12      663.25      624.45     25.77 o
  -4   0  12     1400.78     1489.35     42.19 o
  -2   0  12     9139.16     8409.66    202.53 o
   0   0  12     8555.49     7913.44    175.07 o
   2   0  12     1570.58     1409.62     38.68 o
   4   0  12     2626.78     2579.80     84.32 o
   6   0  12       67.45      122.26     36.90 o
   8   0  12     7767.99     7093.78    340.24 o
  10   0  12     3350.67     2886.37    163.01 o
  12   0  12      445.42      604.42     74.69 o
  14   0  12     2156.82     1895.57    131.85 o
  16   0  12       10.51      -15.79     43.37 o
  18   0  12      134.45       73.03     54.82 o
  20   0  12      191.10      179.96    102.90 o
  22   0  12      374.64      439.63     79.39 o
  24   0  12      230.72      194.29     69.95 o
  26   0  12       79.52       23.55     61.90 o
  28   0  12       13.27      -11.59    112.86 o
 -45   1  12       72.00       91.07     24.43 o
 -43   1  12       36.60        0.30     19.13 o
 -41   1  12       12.89       27.18     18.43 o
 -39   1  12       25.51       35.10     13.76 o
 -37   1  12      248.38      218.28     17.99 o
 -35   1  12       33.32       32.58     11.86 o
 -33   1  12      143.17      118.37     13.88 o
 -31   1  12      297.07      251.63     17.21 o
 -29   1  12     1104.65      885.77     29.83 o
 -25   1  12      408.10      377.74     23.89 o
 -23   1  12      567.34      615.35     19.82 o
 -21   1  12      458.66      491.30     23.43 o
 -19   1  12        0.26       10.31      7.63 o
 -17   1  12      288.73      323.61     11.46 o
 -15   1  12      707.89      816.84     20.95 o
 -13   1  12      129.95      108.09      8.14 o
 -11   1  12      310.35      343.79     11.88 o
  -9   1  12     1840.80     1828.14     38.40 o
  -7   1  12      579.67      436.62     14.35 o
  -5   1  12      246.48      212.21     10.04 o
  -3   1  12       92.93      135.87     10.67 o
  -1   1  12      310.39      319.73     12.28 o
   1   1  12      158.02      162.98     12.59 o
   3   1  12      581.48      593.43     17.81 o
   5   1  12     1657.61     1466.53     41.55 o
   7   1  12     4500.78     4541.50    122.22 o
   9   1  12     1518.16     1256.83     54.93 o
  11   1  12      606.98      701.50     48.91 o
  13   1  12      320.59      362.47     31.30 o
  15   1  12       92.59       86.57     36.21 o
  17   1  12      632.54      590.96     66.15 o
  19   1  12      178.13      147.61     42.75 o
  21   1  12      111.86      114.02     42.49 o
  23   1  12      211.60      243.42     49.52 o
  25   1  12       50.84       15.13     43.90 o
  27   1  12       30.32       29.63     44.47 o
 -44   2  12        3.08       45.31     26.14 o
 -42   2  12      483.79      408.37     27.81 o
 -40   2  12        1.94        1.20     12.48 o
 -38   2  12        0.12        4.99     12.24 o
 -36   2  12      452.16      483.79     24.12 o
 -34   2  12      121.61       99.97     19.55 o
 -32   2  12      187.73      186.16     16.37 o
 -30   2  12      139.92      151.58     14.83 o
 -28   2  12        2.45       -9.24      9.81 o
 -26   2  12      363.46      327.71     17.99 o
 -24   2  12      366.61      378.10     19.79 o
 -22   2  12        0.00        8.39      9.40 o
 -20   2  12       11.06        8.85     15.16 o
 -18   2  12      439.17      416.10     27.67 o
 -16   2  12      323.93      343.55     16.74 o
 -14   2  12      402.07      406.49     15.85 o
 -12   2  12     1588.15     1784.51     38.48 o
 -10   2  12     1438.11     1388.90     29.76 o
  -8   2  12     1788.43     1708.56     35.34 o
  -6   2  12     2491.54     2495.19     58.74 o
  -4   2  12     2768.09     2747.31     57.09 o
  -2   2  12      449.94      368.71     12.70 o
   0   2  12      357.38      350.55     12.50 o
   2   2  12     1108.59     1082.22     28.50 o
   4   2  12      456.25      523.13     18.16 o
   6   2  12       15.82        5.40      7.67 o
   8   2  12        0.67      -12.15     16.90 o
  10   2  12      239.25      258.62     30.22 o
  12   2  12      247.83      260.03     32.14 o
  14   2  12      936.90      867.86     52.77 o
  16   2  12      113.92      122.80     29.23 o
  18   2  12      211.61      161.79     31.45 o
  20   2  12      275.60      262.41     57.60 o
  22   2  12      253.78      201.63     55.88 o
  24   2  12       46.06       68.27     56.77 o
  26   2  12      169.34      184.40     60.96 o
 -43   3  12       53.01       40.50     29.87 o
 -41   3  12      379.60      383.97     29.44 o
 -39   3  12       34.41       35.89     13.22 o
 -37   3  12      133.31      122.33     14.58 o
 -35   3  12     1597.17     1669.84     53.39 o
 -33   3  12      490.54      463.05     23.05 o
 -31   3  12     1814.37     1957.33     58.64 o
 -29   3  12      299.56      329.08     17.69 o
 -27   3  12     4005.05     3880.40    102.92 o
 -25   3  12      243.67      291.83     17.05 o
 -23   3  12     1289.54     1438.57     91.03 o
 -21   3  12       65.32       78.09     13.39 o
 -19   3  12       26.87        9.41     13.00 o
 -17   3  12       29.84        4.70     11.00 o
 -15   3  12       88.19       79.24     12.49 o
 -13   3  12      273.97      220.97     15.69 o
 -11   3  12      205.32      284.75     15.44 o
  -9   3  12      548.46      507.30     18.45 o
  -7   3  12     1920.31     1817.41     47.92 o
  -5   3  12      194.59      259.53     14.44 o
  -3   3  12       17.55       15.17      7.74 o
  -1   3  12     1431.57     1591.66     41.92 o
   1   3  12      132.15      144.13     11.46 o
   3   3  12      568.18      545.56     21.89 o
   5   3  12      848.64      905.06     32.90 o
   7   3  12        5.40       36.64     37.50 o
   9   3  12      876.32      837.41     38.78 o
  11   3  12      475.91      556.25     43.40 o
  13   3  12      522.51      467.20     41.59 o
  15   3  12     1223.51     1116.28     64.10 o
  17   3  12      332.50      324.77     38.33 o
  19   3  12        0.26       27.24     29.17 o
  21   3  12       13.92       43.68     32.34 o
  23   3  12        4.85      -41.29     49.45 o
  25   3  12      187.40      267.80     83.47 o
 -40   4  12        0.72        6.72     16.07 o
 -38   4  12       67.25       64.71     13.68 o
 -36   4  12       28.07       26.03     12.60 o
 -34   4  12       55.54       46.10     12.62 o
 -32   4  12        9.91       20.99     12.19 o
 -30   4  12      834.20      754.50     38.60 o
 -28   4  12      781.58      780.73     30.79 o
 -26   4  12     1856.63     1789.20     65.64 o
 -24   4  12      320.37      376.66     28.27 o
 -22   4  12       39.98       33.66     13.54 o
 -20   4  12       20.13       16.60     12.07 o
 -18   4  12     1022.34      982.70     52.75 o
 -16   4  12       25.31       19.80     11.52 o
 -14   4  12      411.69      389.95     23.08 o
 -12   4  12      407.37      465.96     23.31 o
 -10   4  12       45.11       40.01     17.91 o
  -8   4  12     1165.34     1109.30     45.04 o
  -6   4  12      449.13      494.99     24.69 o
  -4   4  12     1267.54     1334.28     44.27 o
  -2   4  12      241.73      194.78     15.22 o
   0   4  12      697.26      592.11     25.03 o
   2   4  12      976.92      985.18     37.00 o
   4   4  12       75.00       85.10     21.03 o
   6   4  12        1.45       -5.20     10.85 o
   8   4  12      534.56      461.08     31.06 o
  10   4  12       13.02       33.40     19.90 o
  12   4  12      301.70      314.79     38.74 o
  14   4  12        0.16       17.94     46.47 o
  16   4  12       21.91       26.88     31.22 o
  18   4  12       56.99       81.17     33.98 o
  20   4  12      166.13      169.20     45.52 o
  22   4  12       44.98       86.08     38.80 o
 -35   5  12        0.39        2.06     13.41 o
 -33   5  12      271.88      339.04     29.72 o
 -31   5  12       67.21       73.97     13.77 o
 -29   5  12      143.74      139.93     15.69 o
 -27   5  12      235.56      207.82     21.31 o
 -25   5  12       85.99       59.34     15.87 o
 -23   5  12       13.69        1.14     13.74 o
 -21   5  12       48.06       40.61     14.11 o
 -19   5  12       29.64       22.91     13.65 o
 -17   5  12       34.72       22.82     13.24 o
 -15   5  12       74.13       28.60     14.53 o
 -13   5  12       30.40        2.86     12.34 o
 -11   5  12      122.59      138.71     21.28 o
  -9   5  12      368.00      380.60     22.67 o
  -7   5  12      386.34      378.99     27.28 o
  -5   5  12      876.69      897.18     35.42 o
  -3   5  12       44.54       45.89     13.81 o
  -1   5  12     1065.35     1023.05     38.38 o
   1   5  12      257.10      225.27     17.96 o
   3   5  12      580.53      581.87     37.61 o
   5   5  12      168.64      199.34     17.96 o
   7   5  12        1.45        3.71     16.18 o
   9   5  12       29.14       34.24     17.26 o
  11   5  12       19.29       18.50     30.25 o
  13   5  12        0.52      -17.87     29.98 o
  15   5  12        6.22       -3.04     31.24 o
  17   5  12       20.01       -4.65     32.73 o
  19   5  12       45.49       99.15     39.48 o
 -30   6  12       72.58       72.11     22.15 o
 -28   6  12        0.74        8.85     16.11 o
 -26   6  12       41.29       26.11     16.44 o
 -24   6  12       11.39      -11.77     14.75 o
 -22   6  12        1.87        2.62     14.66 o
 -20   6  12        0.11       23.31     15.72 o
 -18   6  12       29.25       34.82     29.70 o
 -16   6  12        6.83       24.35     15.77 o
 -14   6  12      354.24      378.93     26.80 o
 -12   6  12       25.75       45.04     14.83 o
 -10   6  12        2.80      -13.56     13.56 o
  -8   6  12       91.46       91.58     16.73 o
  -6   6  12       64.34       85.46     16.18 o
  -4   6  12      107.61      113.20     21.01 o
  -2   6  12        5.85       24.95     17.09 o
   0   6  12      272.28      290.34     22.06 o
   2   6  12      205.87      214.22     19.95 o
   4   6  12       61.77       42.03     20.49 o
   6   6  12       48.40       78.65     19.83 o
   8   6  12       84.57      121.22     23.05 o
  10   6  12      693.42      682.17     37.73 o
  12   6  12       28.89        0.27     33.88 o
 -21   7  12       23.40        1.35     18.39 o
 -19   7  12       54.71       43.15     17.92 o
 -17   7  12      133.09      133.73     21.35 o
 -15   7  12       64.70       64.03     17.17 o
 -13   7  12       44.31       -5.66     16.31 o
 -11   7  12       35.05       56.53     17.04 o
  -9   7  12       75.38       92.19     33.12 o
  -7   7  12       43.69       77.30     17.45 o
  -5   7  12      708.80      703.19     43.53 o
  -3   7  12      263.41      264.92     22.91 o
  -1   7  12      385.64      404.54     27.57 o
   1   7  12      144.95      161.84     19.95 o
   3   7  12      318.80      342.87     44.56 o
 -43   1  13       36.84       63.76     21.03 o
 -41   1  13       23.22       31.13     25.87 o
 -39   1  13       27.42        4.41     12.10 o
 -37   1  13       46.23       46.85     14.60 o
 -35   1  13      104.52       98.70     15.29 o
 -33   1  13      223.22      203.89     17.64 o
 -31   1  13       83.30       73.08     13.41 o
 -29   1  13        6.10       14.27     11.25 o
 -27   1  13       81.36       96.76     10.34 o
 -25   1  13      205.77      185.58     12.12 o
 -23   1  13      261.16      225.64     13.75 o
 -21   1  13       64.88       23.73      8.27 o
 -19   1  13       46.36       42.85      7.84 o
 -17   1  13      192.15      197.52     11.28 o
 -15   1  13      498.69      529.85     18.44 o
 -13   1  13       59.84       84.08      8.75 o
 -11   1  13      445.68      425.84     15.12 o
  -9   1  13        0.00       13.19     10.19 o
  -7   1  13     1751.47     1679.41     40.52 o
  -5   1  13     1339.41     1369.67     30.71 o
  -3   1  13     1092.70      960.91     25.83 o
  -1   1  13       72.02       96.10      8.65 o
   1   1  13     2030.47     1872.27     44.01 o
   3   1  13     1181.37     1050.31     51.77 o
   5   1  13       14.30        9.93     13.36 o
   7   1  13      249.88      268.57     25.15 o
   9   1  13      822.42      751.16     55.82 o
  11   1  13       14.10        6.53     32.03 o
  13   1  13       18.51       55.50     33.73 o
  15   1  13       13.80       20.94     40.72 o
  17   1  13       94.92       67.03     37.18 o
  19   1  13       87.68       74.87     40.09 o
  21   1  13        3.53      -20.65     40.02 o
  23   1  13        0.03      -54.14     54.14 o
  25   1  13        4.39       56.34     46.73 o
 -42   2  13       27.52       58.69     15.91 o
 -40   2  13       50.26       28.56     17.39 o
 -38   2  13        1.07        9.15     13.88 o
 -36   2  13        2.10      -12.25     12.25 o
 -34   2  13        1.27       21.25     14.80 o
 -32   2  13      102.27      131.52     30.74 o
 -30   2  13      283.49      220.12     16.63 o
 -28   2  13       13.83       19.65     11.56 o
 -26   2  13        0.00       -9.70      9.70 o
 -24   2  13       25.17       30.73     10.48 o
 -22   2  13       58.74       74.48     14.07 o
 -20   2  13       68.43       74.89     14.94 o
 -18   2  13      678.86      674.51     32.57 o
 -16   2  13      301.47      376.50     16.76 o
 -14   2  13       16.20       24.31      7.46 o
 -12   2  13       39.37       25.45      7.37 o
 -10   2  13      148.80      165.81     10.35 o
  -8   2  13      276.33      278.37     17.15 o
  -6   2  13     2947.77     2772.46     62.67 o
  -4   2  13      222.14      205.90      9.87 o
  -2   2  13      294.57      313.39     12.01 o
   0   2  13     1133.67     1092.19     26.39 o
   2   2  13       31.34        7.97     11.66 o
   4   2  13       22.68       18.80     15.79 o
   6   2  13       47.22       73.17     19.79 o
   8   2  13      122.03      125.58     31.62 o
  10   2  13      508.02      457.14     37.49 o
  12   2  13        0.12       19.57     41.28 o
  14   2  13       11.85       57.79     42.07 o
  16   2  13        2.17       -2.60     43.65 o
  18   2  13      168.72      217.63     63.03 o
  20   2  13       24.39      106.84     52.67 o
  22   2  13        8.64       20.56     48.85 o
  24   2  13       35.59       65.46     55.89 o
 -41   3  13        4.14      -12.24     12.24 o
 -39   3  13       20.80       10.46     12.81 o
 -37   3  13        0.00       15.54     12.26 o
 -35   3  13      241.16      226.38     27.15 o
 -33   3  13      155.66      190.50     16.95 o
 -31   3  13      192.22      222.14     22.06 o
 -29   3  13       20.50       32.93     16.24 o
 -27   3  13        4.57       16.92     10.23 o
 -25   3  13      165.05      212.97     16.11 o
 -23   3  13      302.64      327.18     22.52 o
 -21   3  13       35.24        6.03     12.94 o
 -19   3  13      120.01      146.14     22.25 o
 -17   3  13       64.99       75.61     12.74 o
 -15   3  13       16.51       25.40     11.00 o
 -13   3  13      734.77      655.53     26.72 o
 -11   3  13      408.44      365.22     22.47 o
  -9   3  13      103.05      119.47     14.93 o
  -7   3  13        6.96        6.39      7.86 o
  -5   3  13      253.90      260.59     14.34 o
  -3   3  13     1093.67     1082.01     33.41 o
  -1   3  13        4.67       11.08      8.49 o
   1   3  13      282.29      262.53     16.62 o
   3   3  13       22.06       36.06      9.86 o
   5   3  13      128.90      133.10     18.11 o
   7   3  13      135.62      132.17     24.29 o
   9   3  13        5.18       17.73     34.02 o
  11   3  13      658.40      673.05     61.33 o
  13   3  13       89.09       73.72     33.06 o
  15   3  13      102.44      176.54     50.58 o
  17   3  13       21.34       97.94     50.76 o
  19   3  13       68.28      135.69     53.34 o
  21   3  13       11.27       27.33     69.45 o
 -38   4  13       58.60       69.78     15.62 o
 -36   4  13       68.73       62.31     14.71 o
 -34   4  13      154.44      182.06     21.56 o
 -32   4  13       29.07       39.39     13.35 o
 -30   4  13      262.59      243.72     25.37 o
 -28   4  13      167.83      183.19     20.97 o
 -26   4  13      622.43      619.69     31.58 o
 -24   4  13      743.40      793.27     36.11 o
 -22   4  13      295.43      298.28     21.43 o
 -20   4  13       73.54      103.61     17.00 o
 -18   4  13        0.45        7.99     11.63 o
 -16   4  13        6.36       31.22     13.41 o
 -14   4  13     1088.25     1083.14     43.40 o
 -12   4  13       44.77       80.50     14.58 o
 -10   4  13     1057.54     1096.50     90.07 o
  -8   4  13      559.96      462.83     30.68 o
  -6   4  13        9.36       -6.10     11.73 o
  -4   4  13       15.16       18.05     11.73 o
  -2   4  13       63.96       48.74     18.36 o
   0   4  13        1.02       12.31     11.79 o
   2   4  13      821.35      751.07     31.47 o
   4   4  13       95.66      117.63     17.88 o
   6   4  13       97.28      106.64     24.56 o
   8   4  13      620.31      545.19     55.85 o
  10   4  13        2.99       32.15     29.39 o
  12   4  13        3.02       26.59     28.80 o
  14   4  13        0.22       10.01     30.47 o
  16   4  13        1.88       -2.37     36.89 o
  18   4  13       37.12      -26.04     90.09 o
 -33   5  13        2.01       -2.90     13.34 o
 -31   5  13       41.78       58.60     14.28 o
 -29   5  13        0.59       -7.58     12.32 o
 -27   5  13      117.85      104.63     18.29 o
 -25   5  13        5.07       -6.45     14.11 o
 -23   5  13        0.15       18.00     25.80 o
 -21   5  13      148.10      146.75     18.17 o
 -19   5  13       15.94       34.24     14.52 o
 -17   5  13        6.84       -8.83     15.81 o
 -15   5  13       99.60      102.64     17.73 o
 -13   5  13        8.34        3.74     14.34 o
 -11   5  13      196.30      184.29     28.75 o
  -9   5  13      393.58      418.04     43.42 o
  -7   5  13      167.07      174.59     17.63 o
  -5   5  13       33.87       24.70     13.57 o
  -3   5  13       47.32       55.41     14.06 o
  -1   5  13       12.01       -2.17     12.14 o
   1   5  13        0.03       20.49     13.60 o
   3   5  13       31.39       29.48     21.08 o
   5   5  13      222.93      232.45     25.04 o
   7   5  13       17.11       18.97     17.72 o
   9   5  13       18.61       61.17     25.42 o
  11   5  13       31.06       38.71     36.41 o
  13   5  13       81.43       59.51     40.74 o
  15   5  13      105.17       98.33     64.64 o
 -26   6  13        3.77       20.27     17.42 o
 -24   6  13       28.96       31.23     17.17 o
 -22   6  13      221.35      255.52     26.10 o
 -20   6  13      224.82      209.54     34.52 o
 -18   6  13       20.76        8.96     16.24 o
 -16   6  13       22.64       -3.73     23.00 o
 -14   6  13      227.68      211.39     22.24 o
 -12   6  13      418.10      485.95     67.94 o
 -10   6  13      477.64      578.90     32.73 o
  -8   6  13        0.69      -13.63     13.63 o
  -6   6  13        0.87       16.00     18.98 o
  -4   6  13        0.86       -3.13     14.02 o
  -2   6  13      104.67      103.42     19.64 o
   0   6  13        0.27       -1.55     18.10 o
   2   6  13        3.38      -16.11     18.62 o
   4   6  13       59.01       50.03     24.02 o
   6   6  13       19.82       34.97     20.16 o
   8   6  13       86.82       66.19     27.94 o
 -11   7  13       14.48      -13.83     27.87 o
  -9   7  13      106.70       66.86     23.90 o
  -7   7  13        4.49       13.28     36.51 o
 -42   0  14       11.28      -27.87     27.87 o
 -40   0  14      342.12      351.29     82.98 o
 -38   0  14       60.73       58.09     34.85 o
 -36   0  14      559.95      510.41     47.73 o
 -34   0  14      211.17      182.43     21.15 o
 -32   0  14       62.84       77.70     16.89 o
 -30   0  14      286.79      288.24     38.99 o
 -28   0  14        1.22       -0.90     13.29 o
 -26   0  14      185.70      154.69     23.94 o
 -24   0  14        2.41        9.25      9.97 o
 -22   0  14      290.03      253.50     17.90 o
 -20   0  14       70.38       38.30     11.71 o
 -18   0  14     2398.12     2392.97     73.42 o
 -16   0  14     2156.00     2355.27     66.61 o
 -14   0  14    19738.75    20427.31    572.92 o
 -12   0  14     6607.63     6884.97    198.41 o
 -10   0  14     1680.13     1680.18     68.99 o
  -8   0  14      293.49      251.88     23.22 o
  -6   0  14     1121.73     1120.33     42.03 o
  -4   0  14     3542.65     3445.35    110.36 o
  -2   0  14      121.73      125.97     16.33 o
   0   0  14     1971.61     1861.70     66.70 o
   2   0  14     7682.23     7369.28    273.28 o
   4   0  14     2306.16     2036.82    125.16 o
   6   0  14      131.55      143.23     46.77 o
   8   0  14      594.92      545.15     68.97 o
  10   0  14       96.38       85.06     46.77 o
  12   0  14       23.56       22.15     48.49 o
  14   0  14      341.07      551.44     76.04 o
  16   0  14       26.24       29.75     57.71 o
  18   0  14       76.38       62.06     53.83 o
  20   0  14       65.28       93.96     60.89 o
  22   0  14        1.22       36.51     60.49 o
 -41   1  14        0.21        7.44     19.36 o
 -39   1  14      163.20      146.04     17.58 o
 -37   1  14       37.63       33.14     13.41 o
 -35   1  14     1339.76     1276.17     59.93 o
 -33   1  14      267.52      206.71     18.20 o
 -31   1  14      178.71      168.63     16.92 o
 -29   1  14      190.20      224.35     17.61 o
 -27   1  14       14.05       18.69      8.94 o
 -25   1  14       48.27       35.72      8.86 o
 -23   1  14       81.46       30.81     13.80 o
 -21   1  14      309.16      290.65     13.61 o
 -19   1  14      678.30      778.16     22.48 o
 -17   1  14      243.25      245.17     12.50 o
 -15   1  14      147.09      130.43     15.16 o
 -13   1  14      123.86      127.82     14.04 o
 -11   1  14     4943.85     5003.49    112.29 o
  -9   1  14       18.35       18.83      9.07 o
  -7   1  14      803.42      687.53     21.76 o
  -5   1  14      155.17      159.32     12.86 o
  -3   1  14       32.45       37.04      7.16 o
  -1   1  14      359.72      336.93     19.76 o
   1   1  14       15.55       21.58      7.62 o
   3   1  14       83.63       51.07     20.29 o
   5   1  14     1808.57     1507.97     86.92 o
   7   1  14     2640.70     2157.20    101.94 o
   9   1  14      674.61      553.07     50.06 o
  11   1  14      313.13      261.62     42.18 o
  13   1  14       33.47      -31.83     31.83 o
  15   1  14       75.39       53.92     39.53 o
  17   1  14        4.66      -27.16     37.12 o
  19   1  14       18.36       46.16     40.14 o
  21   1  14       41.97        4.77     40.99 o
 -40   2  14        0.89       11.61     14.31 o
 -38   2  14      307.45      318.90     22.50 o
 -36   2  14      211.10      176.93     18.69 o
 -34   2  14       66.81       50.50     16.00 o
 -32   2  14      221.16      279.80     20.23 o
 -30   2  14      105.73      120.48     14.38 o
 -28   2  14       95.07       63.60     12.38 o
 -26   2  14      736.81      806.68     37.37 o
 -24   2  14      479.19      596.68     24.26 o
 -22   2  14       15.99       16.28     11.98 o
 -20   2  14       51.07       46.40     13.28 o
 -18   2  14     1771.29     1802.18     54.51 o
 -16   2  14     3506.08     3474.11     86.70 o
 -14   2  14     4456.86     4466.11    100.00 o
 -12   2  14     5909.55     6008.73    142.39 o
 -10   2  14     1316.39     1337.05     37.25 o
  -8   2  14       12.87       20.48      8.00 o
  -6   2  14        0.17       10.52      7.05 o
  -4   2  14       92.09       91.70     11.00 o
  -2   2  14      116.29      115.98      9.09 o
   0   2  14       64.15       63.97     11.31 o
   2   2  14      243.86      220.86     12.49 o
   4   2  14        6.90       40.50     16.68 o
   6   2  14      239.90      181.09     41.68 o
   8   2  14        3.00       -3.86     31.82 o
  10   2  14      243.47      252.42     40.67 o
  12   2  14       79.79      104.02     45.52 o
  14   2  14      142.16      190.03     51.26 o
  16   2  14       69.12      110.68     42.77 o
  18   2  14      214.03      139.21     45.32 o
  20   2  14      103.10      120.86     46.31 o
 -39   3  14      168.25      153.56     17.92 o
 -37   3  14        1.50       18.97     13.09 o
 -35   3  14      362.83      351.01     28.79 o
 -33   3  14      544.66      529.27     25.90 o
 -31   3  14        0.44        2.96     11.62 o
 -29   3  14        5.69        0.46     11.51 o
 -27   3  14      157.83      195.81     17.59 o
 -25   3  14        3.01       -1.41     11.76 o
 -23   3  14      143.14      227.49     19.07 o
 -21   3  14     1568.76     1534.82     53.93 o
 -19   3  14      103.76      128.10     15.12 o
 -17   3  14      819.58      934.73     53.75 o
 -15   3  14      440.04      447.36     36.67 o
 -13   3  14       60.92       26.48     12.84 o
 -11   3  14     1140.26     1158.85     48.87 o
  -9   3  14       34.87       39.39     12.90 o
  -7   3  14       49.13       38.44     11.80 o
  -5   3  14     1506.59     1335.92     41.72 o
  -3   3  14      586.86      610.40     24.84 o
  -1   3  14        0.17       12.34     10.50 o
   1   3  14       60.71       35.67     21.33 o
   3   3  14      135.04      176.09     24.00 o
   5   3  14      752.41      679.95     42.67 o
   7   3  14      577.81      493.16     46.36 o
   9   3  14        2.21       62.54     35.87 o
  11   3  14      187.20      142.03     68.16 o
  13   3  14       36.15       89.73     47.98 o
  15   3  14        1.24       34.80     47.81 o
  17   3  14       46.15      116.32     68.88 o
  19   3  14       66.11       78.06     54.59 o
 -36   4  14       27.59       41.49     16.43 o
 -34   4  14      125.98      174.47     25.39 o
 -32   4  14      104.58      127.04     16.60 o
 -30   4  14       16.82       22.80     13.26 o
 -28   4  14        2.59        4.13     11.47 o
 -26   4  14      195.31      229.87     21.67 o
 -24   4  14        1.29       -3.32     13.54 o
 -22   4  14       18.97        5.51     15.47 o
 -20   4  14      291.89      239.20     21.14 o
 -18   4  14      204.31      212.10     19.25 o
 -16   4  14      467.58      468.22     26.90 o
 -14   4  14     1043.29     1016.66     42.42 o
 -12   4  14     1251.91     1289.10     58.93 o
 -10   4  14      236.43      253.24     30.18 o
  -8   4  14      155.08      141.48     21.12 o
  -6   4  14      295.32      224.90     27.47 o
  -4   4  14      451.26      414.05     34.61 o
  -2   4  14      173.34      158.48     34.97 o
   0   4  14      141.19      183.46     28.53 o
   2   4  14      158.63      144.28     26.73 o
   4   4  14       41.25       34.55     17.59 o
   6   4  14        0.13        0.57     21.63 o
   8   4  14       98.88      109.36     26.29 o
  10   4  14       99.18      114.62     48.09 o
  12   4  14      105.61      172.19     71.23 o
  14   4  14       43.64       -8.18     64.73 o
 -31   5  14       33.48       50.53     15.77 o
 -29   5  14      211.31      212.93     19.53 o
 -27   5  14       11.80       15.21     17.59 o
 -25   5  14        3.85      -13.05     18.05 o
 -23   5  14       29.31       42.86     21.97 o
 -21   5  14      131.83      119.61     19.53 o
 -19   5  14       70.71       69.58     16.79 o
 -17   5  14       54.77       31.66     15.12 o
 -15   5  14       26.40       38.01     14.58 o
 -13   5  14        6.35        5.64     14.92 o
 -11   5  14      228.23      266.06     20.13 o
  -9   5  14       31.62       31.30     19.06 o
  -7   5  14       78.36       81.42     15.56 o
  -5   5  14       74.39       82.54     14.79 o
  -3   5  14      172.65      145.57     16.26 o
  -1   5  14        0.04        1.49     18.17 o
   1   5  14      106.17       61.14     26.35 o
   3   5  14       49.35       60.93     29.23 o
   5   5  14      243.57      279.55     65.16 o
   7   5  14      122.64      113.43     36.41 o
   9   5  14        0.58       18.81     33.54 o
  11   5  14        3.56       19.92     36.51 o
 -22   6  14       27.61       54.97     27.04 o
 -20   6  14        1.71       23.48     17.59 o
 -18   6  14       37.79       27.51     21.28 o
 -16   6  14       39.37       77.34     23.00 o
 -14   6  14      650.69      637.39     31.65 o
 -12   6  14       98.24      118.28     20.13 o
 -10   6  14       10.16       32.39     15.73 o
  -8   6  14      109.06      136.74     17.63 o
  -6   6  14       97.14       80.26     16.75 o
  -4   6  14       57.44       65.82     15.88 o
  -2   6  14      106.52      137.48     25.00 o
   0   6  14        6.20       17.77     23.00 o
   2   6  14      136.74       91.03     26.35 o
 -39   1  15        2.57       -1.28     13.98 o
 -37   1  15       37.33       50.89     14.38 o
 -35   1  15       13.87       15.28     13.88 o
 -33   1  15        0.22        0.27     13.41 o
 -31   1  15       37.63       27.16     13.05 o
 -29   1  15       44.81       45.24     10.00 o
 -27   1  15       10.58       15.22      8.84 o
 -25   1  15        1.53       -0.91      8.09 o
 -23   1  15       39.72       39.33     11.39 o
 -21   1  15       46.50       39.36      8.95 o
 -19   1  15      103.04      115.72     10.44 o
 -17   1  15      503.06      477.99     16.90 o
 -15   1  15       44.32       64.83      9.43 o
 -13   1  15      157.10      245.76     35.17 o
 -11   1  15       32.98       44.18      9.80 o
  -9   1  15       19.94       24.04      8.86 o
  -7   1  15       11.94        2.29      8.63 o
  -5   1  15     1149.03     1194.15     52.08 o
  -3   1  15      321.48      325.77     14.53 o
  -1   1  15       10.87       13.56     10.14 o
   1   1  15       98.94       83.33     18.80 o
   3   1  15        5.41       18.31     16.98 o
   5   1  15      140.30      120.01     40.85 o
   7   1  15       22.29       49.46     39.38 o
   9   1  15       88.52       65.07     43.24 o
  11   1  15       51.53       -1.42     39.88 o
  13   1  15        1.93        0.61     59.60 o
  15   1  15       24.40       70.77     39.10 o
  17   1  15        0.65       -8.05     37.73 o
 -38   2  15        0.11       19.13     13.98 o
 -36   2  15        0.74      -13.68     13.68 o
 -34   2  15        3.60       29.71     14.15 o
 -32   2  15       50.02       62.96     14.74 o
 -30   2  15        7.20        9.38     12.09 o
 -28   2  15        6.45       -3.81     10.93 o
 -26   2  15        3.65        1.78     12.14 o
 -24   2  15       24.08       16.15     13.29 o
 -22   2  15      546.28      588.54     28.61 o
 -20   2  15        0.82        5.18     13.46 o
 -18   2  15        2.80       15.52     10.53 o
 -16   2  15     1326.60     1313.90     37.23 o
 -14   2  15     1256.90     1288.61     36.72 o
 -12   2  15      280.08      313.82     14.78 o
 -10   2  15       22.96       38.18      9.15 o
  -8   2  15        0.03       11.65      7.40 o
  -6   2  15        0.29       -6.59      6.59 o
  -4   2  15       23.12       16.10      7.93 o
  -2   2  15        4.70       -1.53      6.72 o
   0   2  15      256.06      289.52     31.46 o
   2   2  15        0.63       -5.00     15.64 o
   4   2  15        5.35        4.41     48.39 o
   6   2  15       38.23       66.39     31.14 o
   8   2  15      130.51       78.69     45.04 o
  10   2  15       21.77       16.05     43.09 o
  12   2  15        2.17       48.24     46.74 o
  14   2  15       14.09       40.27     48.08 o
  16   2  15       15.41       63.03     50.46 o
 -37   3  15        8.25       26.55     23.24 o
 -35   3  15       26.26       24.34     14.72 o
 -33   3  15      194.61      157.45     19.30 o
 -31   3  15      108.82      117.94     15.23 o
 -29   3  15      416.82      499.50     36.33 o
 -27   3  15        5.39       12.02     11.96 o
 -25   3  15       66.30       82.52     14.56 o
 -23   3  15       33.44       26.55     12.33 o
 -21   3  15      173.58      204.14     21.35 o
 -19   3  15       64.37       50.30     14.53 o
 -17   3  15        6.85       -2.45     12.56 o
 -15   3  15       48.43       72.79     14.92 o
 -13   3  15       46.11       35.48     22.22 o
 -11   3  15      179.12      161.51     18.21 o
  -9   3  15      102.91       91.33     15.44 o
  -7   3  15      165.99      147.45     15.54 o
  -5   3  15      146.02      152.78     18.31 o
  -3   3  15       58.40       55.14     11.94 o
  -1   3  15        6.56       16.51     16.92 o
   1   3  15      295.96      234.33     27.43 o
   3   3  15       20.61       43.90     26.34 o
   5   3  15        2.27      -16.44     28.27 o
   7   3  15       68.66       85.43     31.54 o
   9   3  15        7.53       75.12     61.31 o
  11   3  15       72.45       78.72     63.73 o
  13   3  15      180.51      201.31     74.11 o
 -32   4  15        0.04       16.80     18.69 o
 -30   4  15        0.99        1.12     17.73 o
 -28   4  15      132.50      140.93     16.95 o
 -26   4  15        5.30      -12.03     12.03 o
 -24   4  15       94.10      118.00     20.03 o
 -22   4  15       40.45       50.38     16.01 o
 -20   4  15      799.09      788.61     52.22 o
 -18   4  15       29.93       44.50     18.12 o
 -16   4  15      403.80      459.11     27.18 o
 -14   4  15       14.87       13.46     13.13 o
 -12   4  15      216.07      190.80     19.35 o
 -10   4  15       59.23       36.83     15.46 o
  -8   4  15      184.49      173.11     16.85 o
  -6   4  15      119.75      108.07     15.54 o
  -4   4  15      442.93      444.22     23.61 o
  -2   4  15       17.15       31.18     18.76 o
   0   4  15       23.29       38.88     18.51 o
   2   4  15      120.42      141.21     26.65 o
   4   4  15       34.15       48.31     24.18 o
   6   4  15       70.50        7.82     52.70 o
   8   4  15        0.16       -0.97     29.13 o
  10   4  15       20.73       22.00     33.61 o
 -27   5  15        5.15      -19.92     28.21 o
 -25   5  15       35.50       10.20     17.59 o
 -23   5  15       11.61      -15.70     15.70 o
 -21   5  15       24.15       31.16     24.56 o
 -19   5  15        0.94       -3.92     15.05 o
 -17   5  15       56.05       67.87     17.17 o
 -15   5  15        1.35       -8.37     14.92 o
 -13   5  15      283.94      358.72     23.36 o
 -11   5  15       30.83       38.86     14.46 o
  -9   5  15       11.28       29.94     14.36 o
  -7   5  15        8.80       -2.02     13.98 o
  -5   5  15        0.01      -18.75     18.75 o
  -3   5  15       34.37       25.67     19.49 o
  -1   5  15        5.51       26.74     21.08 o
   1   5  15        2.26       40.49     25.88 o
   3   5  15       21.77       19.55     24.72 o
   5   5  15       61.28       33.45     30.66 o
 -36   0  16       23.64        9.81     21.16 o
 -34   0  16      385.98      538.94     33.41 o
 -32   0  16        8.06        2.04     14.13 o
 -30   0  16      496.05      410.44     28.98 o
 -28   0  16      353.00      373.04     26.55 o
 -26   0  16      172.44      260.30     20.10 o
 -24   0  16      284.11      311.22     26.35 o
 -22   0  16      846.88      952.39     37.12 o
 -20   0  16      629.18      525.02     34.56 o
 -18   0  16      712.18      806.08     38.09 o
 -16   0  16       97.27      119.96     23.36 o
 -14   0  16      260.86      210.31     18.90 o
 -12   0  16      406.13      357.99     22.90 o
 -10   0  16      595.85      611.61     31.18 o
  -8   0  16      831.61      748.47     36.40 o
  -6   0  16      224.24      215.60     46.12 o
  -4   0  16       62.91       66.14     28.61 o
  -2   0  16     1116.89      986.87     69.28 o
   0   0  16      251.22      219.28     46.47 o
   2   0  16      418.32      339.42     42.69 o
   4   0  16       41.52       22.70     44.81 o
   6   0  16      820.89      663.87    116.18 o
   8   0  16      946.72      863.03    129.46 o
  10   0  16      641.79      551.01    119.50 o
  12   0  16        8.66      -36.51     76.35 o
  14   0  16      232.23      149.37     89.62 o
 -37   1  16       27.63       24.06     15.02 o
 -35   1  16       47.58       35.56     14.05 o
 -33   1  16       10.72       25.54     15.37 o
 -31   1  16       27.56       60.48     14.18 o
 -29   1  16       46.51       37.68     10.62 o
 -27   1  16      106.67      126.62     15.52 o
 -25   1  16      202.36      200.13     13.43 o
 -23   1  16        0.41       -6.24      8.55 o
 -21   1  16     1198.90     1190.39     34.33 o
 -19   1  16      381.34      388.48     23.01 o
 -17   1  16      190.99      158.36     16.18 o
 -15   1  16       15.34        9.22      8.13 o
 -13   1  16     1166.01     1183.38     37.81 o
 -11   1  16      226.57      224.06     15.59 o
  -9   1  16       47.15       40.19     11.30 o
  -7   1  16      113.24      143.92     13.56 o
  -5   1  16      116.73      121.06     14.10 o
  -3   1  16      193.96      163.11     15.06 o
  -1   1  16      149.52      122.69     20.57 o
   1   1  16       56.02       58.95     11.13 o
   3   1  16        7.95      -13.81     18.69 o
   5   1  16      112.98       82.99     24.44 o
   7   1  16      612.51      632.60     80.95 o
   9   1  16      469.75      486.28     77.35 o
  11   1  16       37.57       21.47     52.46 o
  13   1  16      170.87      286.53    104.56 o
 -36   2  16       18.40       -6.64     19.92 o
 -34   2  16       65.17       70.54     27.79 o
 -32   2  16       48.21       34.48     14.80 o
 -30   2  16      384.36      334.19     25.33 o
 -28   2  16        4.74       12.25     13.23 o
 -26   2  16        0.12       15.44     15.77 o
 -24   2  16      347.01      346.10     26.18 o
 -22   2  16     1560.99     1684.43     66.32 o
 -20   2  16        0.08       19.10     11.89 o
 -18   2  16      286.57      310.41     18.59 o
 -16   2  16      212.53      225.37     15.33 o
 -14   2  16       17.80       32.17      9.48 o
 -12   2  16      146.13      182.30     14.28 o
 -10   2  16       44.88       55.91     13.85 o
  -8   2  16      240.75      254.43     14.60 o
  -6   2  16        1.36       23.70      8.38 o
  -4   2  16        0.97       25.76     31.89 o
  -2   2  16       16.20       -5.18     26.04 o
   0   2  16      134.89       95.15     38.17 o
   2   2  16        1.17       -9.79     24.79 o
   4   2  16        3.09        9.70     26.86 o
   6   2  16       84.82       66.77     29.34 o
   8   2  16        4.30      -25.55     25.55 o
  10   2  16        0.04       49.01     55.12 o
  12   2  16       44.93      -10.88     66.39 o
 -33   3  16      130.48      114.88     17.22 o
 -31   3  16      439.52      517.80     28.74 o
 -29   3  16      954.39      955.92     39.40 o
 -27   3  16     1020.84     1012.42     40.87 o
 -25   3  16      195.69      196.51     24.91 o
 -23   3  16      291.00      321.01     27.31 o
 -21   3  16       22.35       11.26     17.52 o
 -19   3  16      739.22      748.83     43.21 o
 -17   3  16       44.48       13.55     12.78 o
 -15   3  16      106.28      112.69     17.08 o
 -13   3  16        0.00       -1.16     12.94 o
 -11   3  16      296.02      249.56     18.77 o
  -9   3  16        3.27       16.02     18.53 o
  -7   3  16      102.77      137.02     20.89 o
  -5   3  16       49.81       12.85     16.69 o
  -3   3  16       42.88       33.81     20.49 o
  -1   3  16        7.11       24.42     29.02 o
   1   3  16       37.35       91.39     32.34 o
   3   3  16       12.03       25.81     34.85 o
   5   3  16       71.97       27.38     30.22 o
   7   3  16        0.08        9.70     28.42 o
   9   3  16        1.47      -53.18     53.18 o
 -28   4  16      235.88      239.25     20.56 o
 -26   4  16      193.36      138.92     18.06 o
 -24   4  16      519.11      533.53     62.38 o
 -22   4  16      170.10      172.68     39.14 o
 -20   4  16      134.67      133.57     19.18 o
 -18   4  16       37.80       49.93     18.21 o
 -16   4  16        9.32       19.15     15.12 o
 -14   4  16        1.58        4.89     20.63 o
 -12   4  16       26.43       18.74     13.97 o
 -10   4  16       26.45       58.87     13.89 o
  -8   4  16      179.31      170.83     23.37 o
  -6   4  16       31.22       35.34     19.84 o
  -4   4  16        1.68      -11.81     18.08 o
  -2   4  16       77.96       61.74     24.94 o
   0   4  16       13.31       49.79     36.51 o
   2   4  16        0.95       47.75     58.20 o
   4   4  16       97.47       57.12     33.15 o
 -19   5  16      111.35      132.28     27.87 o
 -17   5  16       45.50       42.85     17.24 o
 -15   5  16       75.34       86.95     25.39 o
 -13   5  16       17.62        0.84     14.28 o
 -11   5  16        4.10       -3.30     14.24 o
  -9   5  16       30.97       38.73     14.60 o
  -7   5  16       92.28       27.75     20.69 o
  -5   5  16       12.22       32.57     21.70 o
  -3   5  16      106.13      149.37     46.47 o
 -33   1  17       12.74       14.40     14.05 o
 -31   1  17        2.85      -13.00     13.00 o
 -29   1  17        0.89       15.10     11.12 o
 -27   1  17       12.83        2.42     10.14 o
 -25   1  17        0.72        7.07     10.37 o
 -23   1  17        7.39       16.37     10.46 o
 -21   1  17       83.73       99.45     12.25 o
 -19   1  17      140.36      133.32     14.76 o
 -17   1  17      149.83      175.84     16.82 o
 -15   1  17      111.41      128.10     12.82 o
 -13   1  17       74.10       81.25     12.14 o
 -11   1  17       29.14       45.68     13.42 o
  -9   1  17        0.05        0.47     10.12 o
  -7   1  17      357.84      381.28     24.08 o
  -5   1  17        2.83       -4.04     10.77 o
  -3   1  17        2.20       15.35     10.77 o
  -1   1  17       68.05       53.57     21.56 o
   1   1  17      225.33      256.85     29.21 o
   3   1  17        5.30       30.99     18.69 o
   5   1  17        5.39       38.49     20.92 o
   7   1  17        6.88        5.49     19.18 o
   9   1  17       59.98       42.34     57.18 o
 -32   2  17        1.62       -9.76     17.48 o
 -30   2  17        0.00        7.68     15.47 o
 -28   2  17       77.37       78.07     19.23 o
 -26   2  17      113.81      106.71     18.90 o
 -24   2  17       34.05        5.42     11.89 o
 -22   2  17       26.97       32.46     12.88 o
 -20   2  17      233.06      245.44     18.59 o
 -18   2  17      176.33      242.62     14.77 o
 -16   2  17       28.00       17.11      9.55 o
 -14   2  17       61.24       65.72     14.85 o
 -12   2  17       40.21       41.47     14.85 o
 -10   2  17        8.56       26.17      9.33 o
  -8   2  17       11.73       22.86     23.56 o
  -6   2  17        7.33       27.91     33.19 o
  -4   2  17        2.80       11.06     30.09 o
  -2   2  17       28.58       49.22     71.37 o
   0   2  17       76.30      151.34     58.09 o
   2   2  17      107.60      103.50     34.58 o
   4   2  17      184.51      104.13     37.15 o
   6   2  17        3.72       36.93     43.15 o
 -27   3  17        3.70       13.81     14.33 o
 -25   3  17       96.21      137.81     16.81 o
 -23   3  17      102.43       85.61     24.91 o
 -21   3  17       87.82      116.63     22.58 o
 -19   3  17       58.92       57.46     23.71 o
 -17   3  17       38.90       59.75     15.77 o
 -15   3  17        1.64        0.00     13.75 o
 -13   3  17       24.67       48.52     16.77 o
 -11   3  17       29.67       44.08     13.59 o
  -9   3  17      143.47      153.26     26.11 o
  -7   3  17       44.78       44.65     25.46 o
  -5   3  17       81.74       81.74     34.16 o
  -3   3  17        5.88      -14.51     28.61 o
  -1   3  17       14.04       -4.27     29.02 o
   1   3  17       44.75       84.49     34.58 o
   3   3  17       54.58       21.06     32.34 o
 -22   4  17      385.68      411.60     59.75 o
 -20   4  17       37.08       31.53     16.26 o
 -18   4  17      100.74       82.14     18.20 o
 -16   4  17       17.51      -15.81     15.81 o
 -14   4  17       10.38      -11.86     14.02 o
 -12   4  17        5.47      -13.94     13.94 o
 -10   4  17        1.08       14.99     18.08 o
  -8   4  17        0.45      -20.81     20.81 o
  -6   4  17        0.73      -14.38     29.69 o
  -4   4  17       59.90       52.68     31.99 o
 -28   0  18       27.75        6.64     26.55 o
 -26   0  18      485.51      517.96     54.80 o
 -24   0  18      131.18      148.77     19.67 o
 -22   0  18      103.36      120.61     17.59 o
 -20   0  18       28.04       16.24     13.29 o
 -18   0  18        0.06       10.91     14.51 o
 -16   0  18      104.28      132.26     17.92 o
 -14   0  18        6.37      -11.88     12.73 o
 -12   0  18      489.97      473.17     27.59 o
 -10   0  18       15.51       34.30     26.55 o
  -8   0  18      354.74      370.78     29.44 o
  -6   0  18       46.38       44.26     14.84 o
  -4   0  18      197.25      185.88     43.15 o
  -2   0  18       22.28        0.00     33.19 o
   0   0  18       42.97       16.60     33.19 o
   2   0  18       76.74       69.71     36.51 o
 -29   1  18       11.83       37.18     24.41 o
 -27   1  18       44.93       99.09     17.78 o
 -25   1  18      199.05      281.74     18.64 o
 -23   1  18      183.20      185.42     21.29 o
 -21   1  18       63.71       68.19     11.68 o
 -19   1  18        4.05       -8.38     12.11 o
 -17   1  18       95.15      106.98     13.20 o
 -15   1  18      152.95      163.93     18.05 o
 -13   1  18      255.39      239.97     17.10 o
 -11   1  18       75.95       47.72     17.08 o
  -9   1  18        4.91        9.96     14.84 o
  -7   1  18       29.66       79.66     39.83 o
  -5   1  18       85.54      182.56     43.15 o
  -3   1  18       20.98      -13.28     33.19 o
  -1   1  18       18.41       -6.64     33.19 o
   1   1  18      233.70      217.29     39.21 o
   3   1  18       31.16      -29.87     33.19 o
 -26   2  18       56.06       44.12     15.19 o
 -24   2  18      421.81      503.91     44.08 o
 -22   2  18       38.60       57.24     13.18 o
 -20   2  18        0.67        9.93     12.71 o
 -18   2  18        4.57       12.69     12.55 o
 -16   2  18       11.16       -9.31     16.29 o
 -14   2  18      222.32      239.74     16.95 o
 -12   2  18       95.70      122.69     31.53 o
 -10   2  18        1.69      -19.92     33.19 o
  -8   2  18       71.68      119.50     39.83 o
  -6   2  18       70.59      109.54     43.15 o
  -4   2  18       50.21        7.94     44.81 o
  -2   2  18        0.00       -6.52     30.66 o
   0   2  18       17.05        0.00     36.51 o
 -19   3  18      122.15       89.03     20.07 o
 -17   3  18      212.84      241.97     23.07 o
 -15   3  18       12.66        1.81     17.64 o
 -13   3  18        4.02       12.80     44.81 o
 -11   3  18        0.26       21.18     43.15 o
  -9   3  18      153.86      215.76     46.47 o
  -7   3  18       31.91      -26.40     26.40 o
 -19   1  19        1.03       22.96     13.51 o
 -17   1  19        1.07       -5.31     15.96 o
 -15   1  19        4.89       -0.71     11.90 o
 -13   1  19        2.56        6.64     11.06 o
 -11   1  19        6.14       13.28     17.08 o
  -9   1  19        9.16       56.43     36.51 o
 
